# Supplementary material for: Seasonal and inter-annual community structure characteristics of zooplankton driven by water environment factors in a sub-lake of Lake Poyang, China
Source: PeerJ. 2019 Sep 16;7:e7590. doi: 10.7717/peerj.7590 (PMC6752184; doi:10.7717/peerj.7590)
Supplement: Supplemental Information 1 [file peerj-07-7590-s001.xls]

## Sheet: Density
Sampling Date	Site	Code	Lindia truncata	Lepadella apsida	Brachionus angularis	Brachionus calyciflorus	Brachionus forficula	Brachionus caudatus	Brachionus budapestiensis	Brachionus urceus	Brachionus falcatus	Brachionus capsuliflorus	Brachionus diversicornis	Mytilina ventralis	Euchlanis dilatata	Keratella cochlearis	Keratella quadrata	Keratella valga	Notholca labis	Kellicottia longispina	Epiphanes senla	Lecane luna	Monostyla crenata	Monostyla unguitata	Asplanchna priodonta	Asplanchna girodi	Asplanchna brightwel	Asplanchna sieboldi	Harringia eupoda	Proales daphnicola	Notommata teipus	Eosphora thoa	Eothinia elongata	Resticula melandocus	Resticula gelida	Cephalodella catellina	Cephalodella gibba	Scaridum longicaudum	Pseudoharringia semilis	Gastropus stylifer	Gastropus hyplopus	Chromogaster ovalis	Ascomorpha saltans	Ascomorpha ecaudis	Trichocerca weberi	Trichocerca stylata	Trichocerca tenuior	Trichocerca gracilis	Trichocerca cylindrical
2012-04-23	Shahu Lake	12Sp-1-a	0	0	0	0	0	0	0	0	0	0	0	0	0	7.2	0	0	0	0	0	0	0	0	0	0	0	0	0	0	0	0	0	0	0	0	0	0	0	0	0	0	0	0	0	0	0	0	0
2012-04-23	Shahu Lake	12Sp-1-b	0	0	0	7.2	0	0	14.6	0	0	0	0	0	0	32.8	0	0	0	0	0	0	0	0	0	0	0	0	0	0	0	0	0	0	0	0	3.6	0	0	0	0	0	0	0	0	0	0	0	0
2012-04-23	Shahu Lake	12Sp-1-c	0	0	0	0	0	0	0	0	0	0	0	0	0	18.2	0	0	0	0	0	0	0	0	0	0	0	0	0	0	0	0	0	0	0	0	0	0	0	0	0	0	0	0	0	0	0	0	0
2012-04-23	Shahu Lake	12Sp-2-a	0	0	0	0	0	0	0	0	0	0	0	0	0	11	0	0	0	0	0	0	0	0	0	0	0	0	0	0	0	0	0	0	0	0	0	0	0	0	0	0	0	0	0	0	0	0	0
2012-04-23	Shahu Lake	12Sp-2-b	0	0	3.6	0	0	0	7.2	0	0	0	0	0	0	0	0	0	0	0	0	0	0	0	0	0	0	0	0	0	0	0	0	0	0	0	0	0	0	0	0	0	0	0	0	0	0	0	3.6
2012-04-23	Shahu Lake	12Sp-2-c	0	0	0	0	0	0	7.2	0	0	0	0	0	0	25.4	0	0	0	0	0	0	0	0	0	0	0	0	0	0	0	0	0	0	0	0	3.6	0	0	0	0	0	0	0	0	0	0	0	0
2012-04-23	Shahu Lake	12Sp-3-a	0	0	0	0	0	0	3.6	0	0	0	0	0	0	25.4	0	0	0	0	0	0	0	0	0	0	0	0	0	0	0	0	0	0	0	0	3.6	0	0	0	0	0	0	0	0	0	0	0	0
2012-04-23	Shahu Lake	12Sp-3-b	0	0	0	0	0	0	0	0	0	0	0	0	0	14.6	0	0	0	0	0	0	0	0	0	0	0	0	0	0	0	0	0	0	0	0	0	0	0	0	0	0	0	0	0	0	0	0	0
2012-04-23	Shahu Lake	12Sp-3-c	0	0	0	0	0	0	3.6	0	0	0	7.2	0	0	32.8	0	0	0	0	0	0	0	0	0	0	0	0	0	0	0	0	0	0	0	0	0	0	0	0	0	0	0	0	0	0	0	0	0
2012-07-06	Shahu Lake	12Su-1-a	0	0	0	0	22.7	0	0	0	27.3	0	0	0	0	236.4	0	18.2	0	22.7	45.5	0	0	0	0	63.6	9.1	0	0	0	0	0	0	0	0	0	0	9.1	0	0	9.1	0	72.7	0	0	0	0	0	100
2012-07-06	Shahu Lake	12Su-1-b	0	0	0	9.1	45.5	0	0	0	72.7	0	0	0	0	90.9	0	36.4	0	81.8	72.7	0	0	0	0	45.5	0	0	0	0	0	0	0	0	0	0	0	0	0	0	9.1	0	27.3	0	0	0	0	0	81.8
2012-07-06	Shahu Lake	12Su-1-c	0	0	0	4.5	13.6	0	0	0	54.5	0	18.2	0	0	50	0	4.5	0	0	9.1	0	0	0	13.6	22.7	0	0	0	0	0	0	0	0	0	0	0	4.5	0	0	4.5	0	27.3	0	0	0	0	0	9.1
2012-07-06	Shahu Lake	12Su-2-a	0	0	0	0	9.1	0	0	0	31.8	0	4.5	0	0	72.7	0	27.3	0	0	4.5	0	0	0	31.8	18.2	18.2	0	0	0	0	0	0	0	0	0	0	4.5	0	0	9.1	0	40.9	0	0	0	0	0	27.3
2012-07-06	Shahu Lake	12Su-2-b	0	0	0	4.5	18.2	0	0	0	63.6	0	13.6	0	0	59.1	0	13.6	0	0	13.6	0	0	0	18.2	4.5	0	0	0	0	0	0	0	0	0	0	0	9.1	0	0	13.6	0	50	0	0	0	0	0	59.1
2012-07-06	Shahu Lake	12Su-2-c	0	0	0	4.5	9.1	0	0	0	4.5	0	13.6	0	0	13.6	0	18.2	0	0	4.5	0	0	0	18.2	4.5	0	0	0	0	0	0	0	0	0	0	0	0	0	0	0	0	9.1	0	0	0	0	0	9.1
2012-07-06	Shahu Lake	12Su-3-a	0	0	0	9.1	27.3	0	0	0	72.7	0	18.2	0	0	104.5	0	13.6	0	0	18.2	0	0	0	27.3	22.7	0	4.5	0	0	0	0	0	0	0	0	0	27.3	0	0	45.5	0	40.9	0	0	0	0	0	9.1
2012-07-06	Shahu Lake	12Su-3-b	0	0	0	0	27.3	0	0	0	50	0	22.7	0	0	254.5	0	22.7	0	0	13.6	0	0	0	18.2	9.1	0	0	0	0	0	0	0	0	0	0	0	4.5	0	0	31.8	0	31.8	0	0	0	0	0	54.5
2012-07-06	Shahu Lake	12Su-3-c	0	0	0	0	9.1	0	0	0	50	0	27.3	0	0	195.5	0	18.2	0	0	13.6	0	0	0	45.5	13.6	4.5	0	0	0	0	0	0	0	0	0	0	31.8	0	4.5	22.7	0	40.9	0	0	0	0	0	31.8
2012-10-14	Shahu Lake	12Au-1-a	0	0	1.8	1.8	0	0	9.1	0	0	0	9.1	0	0	0	0	0	0	0	0	0	0	0	0	3.6	0	0	0	0	0	0	0	0	0	0	0	0	0	0	0	0	0	0	0	0	0	0	0
2012-10-14	Shahu Lake	12Au-1-b	0	0	3.6	1.8	0	0	27.3	0	0	0	9.1	0	0	0	0	1.8	0	0	0	0	0	0	0	7.3	0	0	0	0	0	0	0	0	0	0	0	0	0	0	0	0	0	0	0	0	0	0	0
2012-10-14	Shahu Lake	12Au-1-c	0	0	0	12.7	0	0	20	0	0	0	1.8	0	0	0	0	0	0	0	0	0	0	0	0	0	0	0	0	0	0	0	0	0	0	0	0	0	0	0	0	0	0	0	0	0	0	0	0
2012-10-14	Shahu Lake	12Au-2-a	0	0	1.8	1.8	0	0	5.5	0	0	0	32.7	0	0	0	0	5.5	0	0	0	0	0	0	0	7.3	0	0	0	0	0	0	0	0	0	0	0	0	0	0	0	0	0	0	0	0	0	0	0
2012-10-14	Shahu Lake	12Au-2-b	0	0	0	1.8	0	0	1.8	0	0	0	10.9	0	0	0	0	1.8	0	0	0	0	0	0	0	10.9	0	0	0	0	0	0	0	0	0	0	0	0	0	0	0	0	0	0	0	0	0	0	0
2012-10-14	Shahu Lake	12Au-2-c	0	0	5.5	0	0	0	5.5	0	0	0	38.2	0	0	0	0	9.1	0	0	0	0	0	0	0	9.1	0	0	0	0	0	0	0	0	0	0	0	0	0	0	1.8	0	0	0	0	0	0	0	0
2012-10-14	Shahu Lake	12Au-3-a	0	0	9.1	0	0	0	5.5	0	0	0	10.9	0	0	0	0	9.1	0	0	0	0	0	0	0	5.5	0	0	0	0	0	0	0	0	0	0	0	0	0	0	0	0	0	0	0	0	0	0	0
2012-10-14	Shahu Lake	12Au-3-b	0	0	1.8	1.8	0	0	5.5	0	0	0	12.7	0	0	0	0	3.6	0	0	0	0	0	0	0	7.3	0	0	0	0	0	0	0	0	0	0	0	0	0	0	0	0	0	0	0	0	0	0	0
2012-10-14	Shahu Lake	12Au-3-c	0	0	5.5	0	0	0	5.5	0	0	0	9.1	0	0	0	0	3.6	0	0	0	0	0	0	0	12.7	0	0	0	0	0	0	0	0	0	0	0	0	0	3.6	0	0	0	0	0	0	0	0	0
2013-02-04	Shahu Lake	12Wi-1-a	0	4.5	0	0	0	0	4.5	4.5	0	0	0	0	0	0	0	0	0	0	0	0	0	0	0	13.5	4.5	0	0	0	0	0	0	0	0	0	0	0	0	4.5	0	0	0	0	0	0	0	0	0
2013-01-04	Shahu Lake	12Wi-1-b	0	0	0	0	0	0	0	0	0	0	0	0	0	4.5	0	0	0	0	0	0	0	0	0	0	0	0	0	0	0	0	0	0	0	0	0	0	0	0	0	0	0	0	0	0	0	0	0
2013-01-04	Shahu Lake	12Wi-1-c	0	0	0	0	0	0	4.5	4.5	0	0	0	0	0	4.5	0	0	0	0	0	0	0	0	0	9	0	0	0	0	0	0	0	0	0	0	0	0	0	4.5	0	0	0	0	0	0	0	0	0
2013-01-04	Shahu Lake	12Wi-2-a	0	0	0	0	0	0	0	0	0	0	0	0	0	4.5	0	0	0	0	0	0	0	0	0	4.5	0	0	0	0	0	0	0	0	0	0	0	0	0	0	0	0	0	0	0	0	0	0	0
2013-01-04	Shahu Lake	12Wi-2-b	0	0	0	4.5	0	0	0	0	0	0	0	0	0	0	0	0	0	0	0	0	0	0	0	4.5	0	4.5	4.5	0	0	0	0	0	0	0	0	0	0	0	0	0	0	0	0	0	0	0	4.5
2013-01-04	Shahu Lake	12Wi-2-c	0	0	0	0	0	0	0	4.5	0	0	4.5	0	0	4.5	0	0	0	0	0	0	0	0	0	13.5	0	0	0	0	0	0	0	0	0	0	27.5	0	0	0	0	0	0	0	0	0	0	0	0
2013-01-04	Shahu Lake	12Wi-3-a	0	0	0	0	0	0	0	0	0	0	0	0	0	0	0	0	0	0	0	0	0	0	0	9	0	0	0	0	0	0	0	0	0	0	4.5	0	0	4.5	0	0	0	0	4.5	0	0	0	4.5
2013-01-04	Shahu Lake	12Wi-3-b	0	0	0	4.5	0	0	9	0	0	0	9	0	0	0	0	0	0	0	0	0	0	0	0	9	0	0	0	0	0	0	0	0	0	0	0	0	0	0	0	0	0	0	9	0	0	0	0
2013-01-04	Shahu Lake	12Wi-3-c	0	0	0	0	0	0	0	0	0	0	0	0	0	0	0	0	0	0	0	0	0	0	0	4.5	0	0	0	0	0	0	0	0	0	0	0	0	0	0	0	0	0	0	0	0	0	0	13.5
2013-01-04	Shahu Lake	13Sp-1-a	0	0	0	0	0	0	0	0	0	0	0	0	0	0	0	0	0	0	0	0	0	0	0	0	0	0	0	7.27273	0	0	0	0	0	0	0	0	0	0	0	0	0	54.5455	0	0	0	0	3.63636
2013-04-13	Shahu Lake	13Sp-1-b	0	0	0	0	0	0	0	0	0	0	0	0	0	0	0	0	0	0	0	0	0	0	3.63636	0	0	0	0	0	0	0	0	0	0	0	0	0	0	0	0	0	7.27273	98.1818	0	0	0	0	0
2013-04-13	Shahu Lake	13Sp-1-c	0	0	0	0	0	0	0	0	0	0	0	0	0	0	0	0	0	0	0	0	0	0	0	0	0	0	0	0	0	0	0	0	0	0	0	0	0	0	0	0	0	40	0	0	0	0	0
2013-04-13	Shahu Lake	13Sp-2-a	0	0	0	0	0	0	0	0	0	0	0	0	0	0	0	0	0	0	0	0	0	0	0	0	0	0	0	0	0	0	0	0	0	0	0	0	0	0	0	0	0	130.909	0	0	0	0	0
2013-04-13	Shahu Lake	13Sp-2-b	0	0	0	0	0	0	0	0	0	0	0	0	0	0	0	0	0	0	0	0	0	0	0	0	0	0	0	0	0	0	0	0	0	0	0	0	0	0	3.63636	0	0	127.273	0	0	0	0	0
2013-04-13	Shahu Lake	13Sp-2-c	0	0	0	0	0	0	0	0	0	0	0	0	0	0	0	0	0	0	0	0	0	0	0	0	0	0	0	0	0	0	0	0	0	0	0	0	0	0	0	0	0	116.364	0	0	0	0	0
2013-04-13	Shahu Lake	13Sp-3-a	0	0	0	0	0	0	0	0	0	0	7.27273	0	0	0	0	0	0	0	0	0	0	0	0	0	0	0	0	0	0	0	0	0	0	0	0	0	0	0	0	0	0	36.3636	0	0	0	0	0
2013-04-13	Shahu Lake	13Sp-3-b	0	0	0	0	0	0	0	0	0	0	0	0	0	0	0	0	0	0	0	0	0	0	0	0	0	0	0	0	0	0	0	0	0	0	0	0	0	0	3.63636	0	0	98.1818	0	0	0	0	0
2013-04-13	Shahu Lake	13Sp-3-c	0	0	0	0	0	0	0	0	0	0	3.63636	0	0	0	0	0	0	0	0	0	0	0	0	0	0	0	0	0	0	0	0	0	0	0	0	3.63636	0	0	7.27273	0	0	120	0	0	0	0	0
2013-07-29	Shahu Lake	13Su-1-a	0	0	4.54545	4.54545	31.8182	0	0	0	0	0	0	0	0	0	0	27.2727	0	0	0	0	0	0	45.4545	0	0	0	0	0	0	0	9.09091	0	0	0	0	13.6364	0	0	0	0	0	4.54545	0	0	0	0	0
2013-07-29	Shahu Lake	13Su-1-b	0	0	40.9091	4.54545	4.54545	0	0	0	0	0	13.6364	0	0	0	0	0	0	0	0	0	0	0	50	4.54545	0	0	0	0	0	0	0	0	0	0	0	13.6364	0	0	0	0	9.09091	4.54545	0	0	0	0	0
2013-07-29	Shahu Lake	13Su-1-c	0	0	0	31.8182	31.8182	0	0	0	0	0	0	31.8182	0	0	0	0	0	0	0	0	0	0	59.0909	4.54545	9.09091	0	0	0	0	0	0	4.54545	0	0	0	0	9.09091	0	0	0	0	0	0	0	0	0	0
2013-07-29	Shahu Lake	13Su-2-a	0	0	0	9.09091	0	0	4.54545	0	0	0	0	0	0	0	0	54.5455	0	0	0	0	0	0	18.1818	0	0	0	0	0	0	13.6364	0	0	0	0	0	9.09091	0	0	0	0	0	18.1818	0	0	0	4.54545	0
2013-07-29	Shahu Lake	13Su-2-b	0	0	4.54545	9.09091	0	4.54545	0	0	0	0	18.1818	0	0	0	0	31.8182	0	0	0	0	0	0	4.54545	0	0	0	0	0	0	0	0	0	0	0	0	0	0	0	0	0	0	13.6364	0	4.54545	0	0	0
2013-07-29	Shahu Lake	13Su-2-c	0	0	0	4.54545	45.4545	0	0	0	0	0	0	54.5455	0	0	0	0	0	0	0	0	0	0	18.1818	0	4.54545	0	0	0	18.1818	0	0	0	0	0	0	4.54545	0	0	0	0	0	22.7273	0	0	0	0	0
2013-07-29	Shahu Lake	13Su-3-a	0	0	4.54545	0	0	0	0	4.54545	0	0	18.1818	0	0	0	0	36.3636	0	0	0	4.54545	0	0	0	0	0	0	0	0	0	0	0	0	0	0	0	4.54545	0	0	4.54545	0	0	22.7273	0	0	0	0	0
2013-07-29	Shahu Lake	13Su-3-b	0	0	13.6364	4.54545	0	0	13.6364	0	0	0	4.54545	0	0	4.54545	0	50	0	0	0	0	0	0	22.7273	9.09091	0	0	0	0	0	18.1818	0	0	0	0	0	13.6364	0	0	0	0	0	4.54545	4.54545	0	0	4.54545	0
2013-07-29	Shahu Lake	13Su-3-c	0	0	4.54545	0	0	0	0	0	0	0	13.6364	0	0	0	0	72.7273	0	0	0	0	0	0	9.09091	0	0	0	0	0	0	0	0	0	0	0	0	13.6364	0	0	0	0	0	18.1818	0	4.54545	0	0	0
2013-10-09	Shahu Lake	13Au-1-a	0	0	0	0	0	0	0	0	0	0	0	0	0	36.3636	0	0	0	0	9.09091	0	0	0	81.8182	0	18.1818	0	0	0	0	9.09091	0	0	0	0	0	0	0	0	0	9.09091	0	36.3636	9.09091	0	0	0	0
2013-10-09	Shahu Lake	13Au-1-b	0	0	9.09091	0	0	0	0	0	0	0	9.09091	0	0	36.3636	0	18.1818	0	0	0	0	0	0	0	0	100	0	0	0	0	0	0	0	0	0	0	0	0	0	0	0	0	18.1818	0	0	0	0	0
2013-10-09	Shahu Lake	13Au-1-c	0	0	0	0	0	0	18.1818	0	0	0	0	0	0	63.6364	0	45.4545	0	0	0	0	0	0	9.09091	0	18.1818	0	0	0	0	0	0	0	0	0	0	0	0	0	0	0	0	18.1818	0	0	0	0	0
2013-10-09	Shahu Lake	13Au-2-a	0	0	63.6364	0	0	0	0	0	0	0	9.09091	0	0	109.091	0	54.5455	0	0	0	0	0	0	9.09091	0	54.5455	0	0	0	0	0	0	0	0	0	0	0	0	0	0	9.09091	0	9.09091	0	0	0	0	0
2013-10-09	Shahu Lake	13Au-2-b	0	0	0	0	0	0	0	0	0	0	9.09091	0	0	54.5455	0	0	0	0	9.09091	0	18.1818	0	27.2727	9.09091	109.091	0	0	0	0	0	0	0	0	0	0	0	0	0	0	0	0	63.6364	0	0	0	0	0
2013-10-09	Shahu Lake	13Au-2-c	0	0	0	0	0	0	9.09091	0	0	0	0	0	0	63.6364	0	18.1818	0	0	0	0	0	0	36.3636	0	118.182	0	0	0	0	0	0	0	9.09091	0	0	0	0	0	0	0	0	9.09091	0	0	0	0	0
2013-10-09	Shahu Lake	13Au-3-a	0	0	54.5455	0	0	0	36.3636	0	0	0	0	0	0	54.5455	0	54.5455	0	0	0	0	0	0	9.09091	0	72.7273	0	0	0	0	0	0	0	0	0	0	0	0	0	0	18.1818	0	9.09091	0	0	0	0	0
2013-10-09	Shahu Lake	13Au-3-b	0	0	172.727	0	0	0	9.09091	0	0	0	0	0	0	72.7273	0	36.3636	0	0	0	0	0	0	18.1818	0	127.273	0	0	0	0	0	0	0	0	0	0	0	0	0	0	45.4545	0	18.1818	0	0	0	0	0
2013-10-09	Shahu Lake	13Au-3-c	0	0	81.8182	0	0	0	18.1818	0	0	0	0	0	0	81.8182	0	81.8182	0	0	0	0	0	0	9.09091	0	72.7273	0	9.09091	0	0	0	0	0	0	0	0	0	0	0	0	18.1818	0	0	0	0	0	0	0
2014-01-14	Shahu Lake	13Wi-1-a	0	0	0	0	0.5	0	0	0	0	0	0	0	0	1.5	0.5	0	0	0	0	0	0	0	0	0	0	0	0	0	0	0	0	0	0	0	0	0	0	0	0	0	2	0	0	0	0	0	0
2014-01-14	Shahu Lake	13Wi-1-b	0	0	0	0	0.5	0	0.5	0	0	0	0	0	0	1	0	0	0	0	0	0	0	0	0	0.5	0	0	0	0	0	0	0	0	0	0	0	0	0	0	0	0	0	0	0	0	0	0	0
2014-01-14	Shahu Lake	13Wi-1-c	0	0	0	0	0	0	0.5	0	0	0	0	0	0	0	0	0	0	0	0	0	0	0	0	0	0	0	0	0	0	0	0	0	0	0	0	0	0	0	0	0	0.5	0	0	0	0	0	0
2014-01-14	Shahu Lake	13Wi-2-a	0	0	0	0	0	0	3.5	0.5	0	0	0	0	0	11	0	0.5	0	0	0	0	0	0	0	5.5	0	0	0	0	0	0	0	0	0	0	0	0	0	0	0	0	0	0	0	0	0	0	0
2014-01-14	Shahu Lake	13Wi-2-b	0	0	0	0	0	0	15.5	0	0	0	0	0	0	20.5	0	3.5	0	0	0	0	0	0	0	3.5	0	0	0	0	0	0	0	0	0	0	0	0	0	0	0	0	0	0	0	0	0	0	0
2014-01-14	Shahu Lake	13Wi-2-c	0	0	0	0	0	0	0	0	0	0	0	0	0	20.4545	0	0	0	0	0	0	0	0	0	0	0	0	0	0	0	0	0	0	0	0	0	0	0	0	0	0	0	0	0	0	0	0	0
2014-01-14	Shahu Lake	13Wi-3-a	0	0	0	0	0	0	2.27273	6.81818	0	0	0	0	0	2.27273	2.27273	6.81818	0	0	0	0	0	0	0	0	0	0	0	0	0	0	0	0	0	0	0	0	0	0	0	0	0	0	0	0	0	0	0
2014-01-14	Shahu Lake	13Wi-3-b	0	0	0	0	2.27273	0	2.27273	2.27273	0	0	2.27273	0	0	0	0	2.27273	0	0	0	0	0	0	0	0	0	0	0	0	0	0	0	0	0	2.27273	0	0	0	0	2.27273	0	20.4545	0	0	0	0	0	0
2014-01-14	Shahu Lake	13Wi-3-c	0	0	0	0	0	0	2.27273	4.54545	0	0	0	0	0	4.54545	0	0	11.3636	0	0	0	0	0	0	0	0	0	0	0	0	0	0	0	0	0	0	0	0	0	0	0	0	0	0	0	0	0	0
2014-04-13	Shahu Lake	14Sp-1-a	0	0	0	0	0	0	0	0	0	0	0	0	0	0	0	0	0	0	0	0	0	0	0	0	11.2	0	0	0	0	0	0	0	0	0	0	0	0	0	0	0	0	0	0	0	0	0	0
2014-04-13	Shahu Lake	14Sp-1-b	0	0	0	0	0	0	0	0	0	0	0	0	0	0	0	0	0	0	0	0	0	0	0	0	14.4	0	0	0	0	0	0	0	0	0	0	0	0	0	0	0	0	0	0	0	0	0	0
2014-04-13	Shahu Lake	14Sp-1-c	0	0	0	0	0	0	0	0	0	0	0	0	0	0	0	0	0	0	0	0	0	0	0	0	6.4	0	0	0	0	0	0	0	0	0	0	0	0	0	0	0	0	0	0	0	0	0	0
2014-04-13	Shahu Lake	14Sp-2-a	0	0	0	0	0	0	0	0	0	0	0	0	0	0	0	0	0	0	0	0	0	0	0	0	1.6	0	0	0	0	0	0	0	0	0	0	0	0	0	0	0	0	0	0	0	0	0	0
2014-04-13	Shahu Lake	14Sp-2-b	0	0	0	0	0	0	0	0	0	0	0	0	0	0	0	0	0	0	0	0	0	0	0	0	1.6	0	0	0	0	0	0	0	0	0	0	0	0	0	0	0	0	0	0	0	0	0	0
2014-04-13	Shahu Lake	14Sp-2-c	0	0	0	0	0	0	0	0	0	0	0	0	0	0	0	0	0	0	0	0	0	0	0	0	1.6	0	0	0	0	0	0	0	0	0	0	0	0	0	0	0	0	0	0	0	0	0	0
2014-04-13	Shahu Lake	14Sp-3-a	0	0	0	0	0	0	0	0	0	0	0	0	0	0	0	0	0	0	0	0	0	0	0	0	8	0	0	0	0	0	0	0	0	0	0	0	0	0	0	0	0	0	0	0	0	0	0
2014-04-13	Shahu Lake	14Sp-3-b	0	0	0	0	0	0	0	0	0	0	0	0	0	0	0	0	0	0	0	0	0	0	0	0	6.4	0	0	0	0	0	0	0	0	0	0	0	0	0	0	0	0	0	0	0	0	0	0
2014-04-13	Shahu Lake	14Sp-3-c	0	0	0	0	0	0	0	0	0	0	0	0	0	0	0	0	0	0	0	0	0	0	0	0	3.2	0	0	0	0	0	0	0	0	0	0	0	0	0	0	0	0	0	0	0	0	0	0
2014-07-10	Shahu Lake	14Su-1-a	0	0	3.2	0	0	0	0	0	28.8	0	0	0	0	4.8	1.6	0	0	0	0	0	0	0	0	0	1.6	0	0	0	0	0	0	0	0	0	0	0	0	0	0	0	0	0	0	0	0	0	3.2
2014-07-10	Shahu Lake	14Su-1-b	0	0	30.4	0	0	0	3.2	0	54.4	0	0	0	0	14.4	0	0	0	0	0	0	0	0	0	0	0	0	0	0	0	0	0	0	0	0	0	0	0	0	0	0	0	0	0	0	0	0	8
2014-07-10	Shahu Lake	14Su-1-c	0	0	11.2	0	0	0	1.6	0	33.6	0	0	0	0	3.2	0	0	0	0	0	0	0	0	0	0	0	0	0	0	0	0	0	0	0	0	0	0	0	0	0	0	0	0	0	0	1.6	0	9.6
2014-07-10	Shahu Lake	14Su-2-a	0	0	14.4	0	0	0	0	0	41.6	0	0	0	0	3.2	0	0	0	0	0	0	0	0	0	0	0	0	0	0	0	0	0	0	0	0	0	0	0	0	0	0	0	0	0	1.6	0	0	6.4
2014-07-10	Shahu Lake	14Su-2-b	0	0	16	0	0	0	0	0	64	0	0	0	0	12.8	0	0	0	0	0	0	0	0	0	0	3.2	0	0	0	0	0	0	0	0	0	0	0	0	0	0	0	0	0	0	0	0	0	11.2
2014-07-10	Shahu Lake	14Su-2-c	0	0	14.4	0	0	0	0	0	46.4	0	0	0	0	6.4	0	0	0	0	0	0	0	0	0	0	4.8	0	0	0	0	0	0	0	0	0	0	0	0	0	0	0	0	0	0	0	0	0	4.8
2014-07-10	Shahu Lake	14Su-3-a	0	0	24	0	0	0	0	0	54	0	0	0	0	2	2	0	0	0	0	0	0	4	0	0	0	0	0	0	0	0	0	0	0	0	0	0	0	2	0	0	0	6	0	0	4	0	8
2014-07-10	Shahu Lake	14Su-3-b	0	0	12.8	0	0	0	0	0	65.6	0	0	0	0	8	4.8	0	0	0	0	0	0	1.6	0	0	0	0	0	0	0	0	0	0	0	0	0	0	0	0	0	0	0	0	0	0	0	0	12.8
2014-07-10	Shahu Lake	14Su-3-c	0	0	19.2	0	0	0	0	0	72	0	0	0	0	8	4.8	1.6	0	0	0	0	0	1.6	0	0	3.2	0	0	0	0	0	0	0	0	0	0	0	0	0	0	3.2	0	3.2	0	6.4	0	0	14.4
2014-10-23	Shahu Lake	14Au-1-a	1.6	0	22.4	0	8	0	0	0	0	1.6	3.2	0	0	84.8	0	59.2	0	0	0	0	0	0	65.6	0	0	0	0	0	0	0	0	0	0	0	0	0	0	0	0	6.4	1.6	9.6	0	35.2	0	0	56
2014-10-23	Shahu Lake	14Au-1-b	0	0	12	0	2	0	0	0	0	0	4	0	0	30	0	50	0	0	0	0	0	0	44	0	0	0	0	0	0	0	0	0	0	0	0	0	0	0	0	8	0	12	0	30	0	0	42
2014-10-23	Shahu Lake	14Au-1-c	0	0	1.6	0	6.4	0	1.6	0	0	0	0	0	0	44.8	0	44.8	0	0	0	0	0	0	49.6	0	0	0	0	0	0	0	0	0	0	0	0	0	0	0	0	16	0	28.8	0	24	0	0	25.6
2014-10-23	Shahu Lake	14Au-2-a	0	0	19.2	3.2	3.2	0	9.6	0	0	0	3.2	0	0	166.4	0	35.2	0	0	0	0	0	0	60.8	0	0	0	0	0	0	0	0	0	0	0	0	0	0	0	0	38.4	0	54.4	0	44.8	0	0	51.2
2014-10-23	Shahu Lake	14Au-2-b	0	0	16	0	0	0	0	0	0	0	0	0	0	224	0	41.6	0	0	0	0	0	3.2	83.2	0	0	0	0	0	0	0	0	0	0	0	0	0	0	0	0	19.2	0	51.2	0	28.8	0	0	35.2
2014-10-23	Shahu Lake	14Au-2-c	0	0	25.6	0	0	0	3.2	0	0	0	0	0	3.2	86.4	0	48	0	0	0	0	0	0	86.4	0	0	0	0	0	0	0	0	0	0	0	0	0	0	0	0	6.4	0	16	0	22.4	0	0	28.8
2014-10-23	Shahu Lake	14Au-3-a	0	0	16	0	0	0	6.4	0	0	0	0	0	0	35.2	0	9.6	0	0	0	0	0	0	115.2	0	0	0	0	0	0	0	0	0	0	0	0	0	0	0	0	6.4	0	0	0	35.2	0	0	44.8
2014-10-23	Shahu Lake	14Au-3-b	0	0	19.2	0	12.8	0	16	0	0	0	3.2	0	0	124.8	0	83.2	0	0	0	0	0	0	192	0	0	0	0	0	0	0	0	0	0	0	0	0	0	0	0	22.4	0	38.4	0	28.8	0	0	48
2014-10-23	Shahu Lake	14Au-3-c	0	0	9.6	0	0	0	12.8	0	0	0	0	0	0	105.6	0	96	0	0	0	0	0	0	176	0	0	0	0	0	0	0	0	0	0	0	0	0	0	0	0	16	0	12.8	0	16	0	0	54.4
2015-01-26	Shahu Lake	14Wi-1-a	0	0	0	0	0.36	1	2.3	1.6	1	1	0	1	0	3	0	0.133	0	0	0	0	0	0	7.5	1.3	0	0	0	0	0	0	0	0	0	0	0	0	0	0	0	0	0	0	0	0	0	0	0
2015-01-26	Shahu Lake	14Wi-1-b	0	0	0	0	0	2	4	3	2	2	0	2	0	5	0	0.2	0	0	0	0	0	0	5	0	0	0	0	0	0	0	0	0	0	0	0	0	0	0	0	0	0	0	0	0	0	0	0
2015-01-26	Shahu Lake	14Wi-1-c	0	0	0	0	0.6	3	1	1	3	3	0	3	0	2	0	0	0	0	0	0	0	0	9	2	0	0	0	0	0	0	0	0	0	0	0	0	0	0	0	0	0	0	0	0	0	0	0
2015-01-26	Shahu Lake	14Wi-2-a	0	0	0	0	0	4	1.3	0	4	4	2	4	0	4	0	0.33	0	0	0	0	0	0	5	0	0	0	0	0	0	0	0	0	0	0	0	0	0	0	0	0	0	0	0	0	0	0	0
2015-01-26	Shahu Lake	14Wi-2-b	0	0	0	0	0.36	5	5.6	0	5	5	0	5	0	7	0	0.33	0	0	0	0	0	0	2	0	0	0	0	0	0	0	0	0	0	0	0	0	0	0	0	0	0	0	0	0	0	0	0
2015-01-26	Shahu Lake	14Wi-2-c	0	0	0	0	0.16	6	3.8	0	6	6	0.75	6	0	6.9	0	0.333	0	0	0	0	0	0	3.8	0	0	0	0	0	0	0	0	0	0	0	0	0	0	0	0	0	0	0	0	0	0	0	0
2015-01-26	Shahu Lake	14Wi-3-a	0	0	0	0	1.5	7	4.8	2.5	7	7	0.5	7	0	5.6	0.633	0.333	0	0	0	0	0	0	6.33	0	0	0	0	0	0	0	0	0	0	0	0	0	0	0	0	0	0	0	0	0	0	0	0
2015-01-26	Shahu Lake	14Wi-3-b	0	0	0	0	2.5	8	4.3	3	8	8	1	8	0	6	1	0	0	0	0	0	0	0	7	0	0	0	0	0	0	0	0	0	0	0	0	0	0	0	0	0	0	0	0	0	0	0	0
2015-01-26	Shahu Lake	14Wi-3-c	0	0	0	0	0	9	3.8	1	9	9	1	9	0	4	1	1	0	0	0	0	0	0	3	0	0	0	0	0	0	0	0	0	0	0	0	0	0	0	0	0	0	0	0	0	0	0	0
2015-04-11	Shahu Lake	15Sp-1-a	0	0	0	0	0	0	0	0.6	0	0	0	0	0	1.8	0	0	0	0	0	0	0	0	0	0	0	0	0	0	0	0	0	0	0	0	0	0	0	0	0	0	0	0	0	0	0	0	0
2015-04-11	Shahu Lake	15Sp-1-b	0	0	0	0	0	0	0	0.1	0	0	0	0	0	0.3	0	0	0	0	0	0	0	0	0.3	0	0	0	0	0	0	0	0	0	0	0	0	0	0	0	0	0	0	0	0	0	0	0	0
2015-04-11	Shahu Lake	15Sp-1-c	0	0	0	0	0	0	0	0.1	0	0	0	0	0	0.1	0	0	0	0	0	0	0	0	0.9	0	0	0	0	0	0	0	0	0	0	0	0	0	0	0	0	0	0	0	0	0	0	0	0
2015-04-11	Shahu Lake	15Sp-2-a	0	0	0	0	0	0	0	0.8	0	0	0.4	0	0	0.4	0	0	0	0	0	0	0	0	1.2	0	0	0	0	0	0	0	0	0	0	0	0	0	0	0	0	0	0	0	0	0	0	0	0
2015-04-11	Shahu Lake	15Sp-2-b	0	0	0.1	0	0	0	0	0.4	0	0.2	0	0	0	0	0	0	0	0	0	0	0	0	0.3	0	0	0	0	0	0	0	0	0	0	0	0	0	0	0	0	0.2	0	0	0	0	0	0	0
2015-04-11	Shahu Lake	15Sp-2-c	0	0	0	0	0	0	0	0.6	0	0	0.1	0	0	0.2	0	0	0	0	0	0	0	0	0.3	0	0	0	0	0	0	0	0	0	0	0	0	0	0	0	0	0.1	0	0	0	0	0	0	0
2015-04-11	Shahu Lake	15Sp-3-a	0	0	0	0	0	0	0	0.2	0	0.1	0	0	0.1	0.1	0	0	0	0	0	0	0	0	0.2	0	0	0	0	0	0	0	0	0	0	0	0	0	0	0	0	0.5	0	0	0	0	0	0	0
2015-04-11	Shahu Lake	15Sp-3-b	0	0	0	0	0	0	0	0.1	0	0	0	0	0	0.1	0	0	0	0	0	0	0	0	0.5	0	0	0	0	0	0	0	0	0	0	0	0	0	0	0	0	0.6	0	0	0	0	0	0	0
2015-04-11	Shahu Lake	15Sp-3-c	0	0	0	0	0	0	0	0.4	0	0	0	0	0	0.2	0	0.1	0	0	0	0	0	0	0.9	0	0	0	0	0	0	0	0	0	0	0	0	0	0	0	0	0.1	0	0	0	0	0	0	0
2015-07-25	Shahu Lake	15Su-1-a	0	0	14.4	0	12	0	28.8	1.6	16	2.4	6.4	0	0	3.2	0	50.4	0	0	0	0	0	0	12	1.6	3.2	0	0	0	0	0	0	0	0	0	0	2.4	0	0	0	3.2	0.8	0	0	0	0	16	0.8
2015-07-25	Shahu Lake	15Su-1-b	0	0	24.8	1.6	18.4	0	30.4	5.6	25.6	0	42.4	0	0	2.4	0	129.6	0	0	0	0	0	0	17.6	0.8	0.8	0	0	0	0	0	0	0	0	0	0	0	0	0	0	4	0.8	0	0	0	0.8	47.2	10.4
2015-07-25	Shahu Lake	15Su-1-c	0	0	25.6	0	32	0	35.2	6.4	20.8	0	43.2	0	0	6.4	0	131.2	0	0	0	0	0	0	16	0	0	0	0	0	0	0	0	0	0	0	0	1.6	0	0	0	0	0	0	0	0	0	32	16
2015-07-25	Shahu Lake	15Su-2-a	0	0	16	0	22.4	0	17.6	4.8	27.2	0	17.6	0	0	1.6	0	142.4	0	0	0	0	0	0	25.6	0	0	0	0	0	0	0	0	0	0	0	0	3.2	0	0	0	8	0	0	0	0	0	6.4	3.2
2015-07-25	Shahu Lake	15Su-2-b	0	0	14.4	3.2	24	0	20.8	6.4	20.8	0	32	0	0	4.8	0	120	0	0	0	0	0	0	24	0	3.2	0	0	0	0	0	0	0	0	0	0	0	0	0	0	8	0	0	0	0	0	27.2	4.8
2015-07-25	Shahu Lake	15Su-2-c	0	0	14.4	0	12.8	0	19.2	1.6	20.8	0	11.2	0	0	6.4	0	41.6	0	0	0	0	0	0	12.8	0	0	0	0	0	0	0	0	0	0	0	0	0	0	0	0	0	0	0	0	0	0	14.4	3.2
2015-07-25	Shahu Lake	15Su-3-a	0	0	16	0	4.8	0	12.8	6.4	4.8	0	12.8	0	0	8	0	36.8	0	0	0	0	0	0	9.6	0	0	0	0	0	0	0	0	0	0	0	0	0	0	0	0	0	0	1.6	0	0	0	9.6	4.8
2015-07-25	Shahu Lake	15Su-3-b	0	0	28.8	1.6	12.8	0	8	6.4	27.2	0	9.6	0	1.6	3.2	0	35.2	0	0	0	0	0	0	6.4	1.6	0	0	0	0	0	0	0	0	0	0	0	0	0	0	0	4.8	0	0	0	0	0	14.4	4.8
2015-07-25	Shahu Lake	15Su-3-c	0	0	22.4	0	6.4	0	16	3.2	9.6	0	6.4	0	0	8	0	24	0	0	0	0	0	0	16	0	0	0	0	0	0	0	0	0	0	0	0	0	0	0	0	0	3.2	0	0	0	0	3.2	4.8
2015-10-05	Shahu Lake	15Au-1-a	0	0	3.2	0	12.8	0	0	0	0	1.6	3.2	0	0	1.6	0	16	0	0	0	0	0	0	1.6	0	0	0	0	0	0	0	0	0	0	0	0	0	0	0	0	1.6	0	0	0	0	0	0	22.4
2015-10-05	Shahu Lake	15Au-1-b	0	0	3.2	0	8	0	0	0	0	0	0	0	0	1.6	1.6	3.2	0	0	0	0	0	0	4.8	0	0	0	0	0	0	0	0	0	0	0	0	0	0	0	0	1.6	0	0	0	0	0	1.6	22.4
2015-10-05	Shahu Lake	15Au-1-c	0	0	6.4	0	16	0	0	0	0	0	3.2	0	0	4.8	0	28.8	0	0	0	0	0	0	6.4	0	0	0	0	0	0	0	0	0	0	0	0	0	0	0	0	1.6	0	0	0	0	0	3.2	36.8
2015-10-05	Shahu Lake	15Au-2-a	0	0	1.6	0	9.6	0	0	0	0	0	1.6	0	0	4.8	0	12.8	0	0	0	0	0	0	3.2	0	0	0	0	0	0	0	0	0	0	0	0	0	0	0	0	1.6	0	0	0	0	0	0	4.8
2015-10-05	Shahu Lake	15Au-2-b	0	0	6.4	0	4.8	0	0	0	0	0	4.8	0	0	1.6	0	14.4	0	0	0	0	0	0	0	0	0	0	0	0	0	0	0	0	0	0	0	0	0	0	0	0	0	0	0	0	0	0	20.8
2015-10-05	Shahu Lake	15Au-2-c	0	0	4.8	0	9.6	0	1.6	0	0	0	4.8	0	0	0	0	0	0	0	0	0	0	0	0	0	0	0	0	0	0	0	0	0	0	0	0	0	0	0	0	0	0	0	0	0	0	0	4.8
2015-10-05	Shahu Lake	15Au-3-a	0	0	3.2	0	1.6	0	0	0	0	1.6	0	0	0	0	0	11.2	0	0	0	0	0	0	0	0	0	0	0	0	0	0	0	0	0	0	0	0	0	0	0	0	0	0	0	0	0	0	3.2
2015-10-05	Shahu Lake	15Au-3-b	0	0	0	0	1.2	0	0	0	0	0	1.2	0	0	1.2	0	2.4	0	0	0	0	0	0	1.2	0	0	0	0	0	0	0	0	0	0	0	0	0	0	0	0	0	0	0	0	0	0	0	1.2
2015-10-05	Shahu Lake	15Au-3-c	0	0	0	0	1.2	0	0	2.4	0	0	1.2	0	0	0	0	15.6	0	0	0	0	0	0	1.2	0	0	0	0	0	0	0	0	0	0	0	0	0	0	0	0	1.2	0	0	0	0	0	0	4.8
2016-01-14	Shahu Lake	15Wi-1-a	0	0	0	2.4	0	0	0	0	0	0	0	0	0	0.6	0	0	0.6	0	0	0	0	0	4.2	0	0	0	0	0	0	0	0	0	0	0.6	0	0	0	0	0	0	0	1.8	0	0	0	0	0
2016-01-14	Shahu Lake	15Wi-1-b	0	0	0	9.6	0	0	0	6	0	0	0	0	0	0.8	0	0	0	0	0	0	0	0	8	0	0	0	0	0	0	0	0	0	0	1.2	0	0	0	0	0	0	0	2	0	0	0	0.4	0
2016-01-14	Shahu Lake	15Wi-1-c	0	0	0.4	4.4	0	0	0	2.4	0	0	0	0	0	0	0	0	0	0	0	0	0	0	3.2	0	0	0	0	0	0	0	0	0	0	1.6	0	0	0	0	0	0	0	1.2	0	0	0	0	0
2016-01-14	Shahu Lake	15Wi-2-a	0	0	0	1.8	0	0	0	1.5	0	0	0	0	0	0.3	0	0	0	0	0	0	0	0	1	0	0	0	0	0	0	0	0	0	0	0.3	0	0	0	0	0	0.5	0	0	0	0	0	0.4	0
2016-01-14	Shahu Lake	15Wi-2-b	0	0	0	2	0	0	0	0.4	0	0	0	0	0	0.4	0	0	0	0	0	0	0	0	1.6	0	0	0	0	0	0	0	0	0	0	1.2	0	0	0	0	0	0.8	0	0	0.4	0	0	0.8	0.8
2016-01-14	Shahu Lake	15Wi-2-c	0	0	0	4	0	0	0	2.4	0	0	0	0	0	0	0	0	0	0	0	0	0	0	1.6	0	0	0	0	0	0	0	0	0	0	0.8	0	0	0	0	0	1.2	0	0.4	0.4	0	0	0	0
2016-01-14	Shahu Lake	15Wi-3-a	0	0	0	1.6	0	0	0	0.4	0	0	0	0	0	0.4	0	0	0	0	0	0	0	0	0.4	0	0	0	0	0	0	0	0	0	0	0.8	0	0	0	0	0	0	0	1.2	0	0	0	0	0
2016-01-14	Shahu Lake	15Wi-3-b	0	0	0	0.8	0	0	0	0.8	0	0	0	0	0	0	0	0	0	0	0	0	0	0	0.8	0	0	0	0	0	0	1.2	0	0	0	0.4	0	0	0	0	0	0	0	0	0	0	0	0	0
2016-01-14	Shahu Lake	15Wi-3-c	0	0	0.4	0	0	0	0	0.8	0	0	0	0	0	0	0	0	0	0	0	0	0	0	0	0	0	0	0	0	0	0	0	0	0	0.8	0	0	0	0	0	0	0	0	0.4	0	0	0	0
[truncated: 68 more columns]

## Sheet: Biomass
Sampling Date	Site	Code	Lindia truncata	Lepadella apsida	Brachionus angularis	Brachionus calyciflorus	Brachionus forficula	Brachionus caudatus	Brachionus budapestiensis	Brachionus urceus	Brachionus falcatus	Brachionus capsuliflorus	Brachionus diversicornis	Mytilina ventralis	Euchlanis dilatata	Keratella cochlearis	Keratella quadrata	Keratella valga	Notholca labis	Kellicottia longispina	Epiphanes senla	Lecane luna	Monostyla crenata	Monostyla unguitata	Asplanchna priodonta	Asplanchna girodi	Asplanchna brightwel	Asplanchna sieboldi	Harringia eupoda	Proales daphnicola	Notommata teipus	Eosphora thoa	Eothinia elongata	Resticula melandocus	Resticula gelida	Cephalodella catellina	Cephalodella gibba	Scaridum longicaudum	Pseudoharringia semilis	Gastropus stylifer	Gastropus hyplopus	Chromogaster ovalis	Ascomorpha saltans	Ascomorpha ecaudis	Trichocerca weberi	Trichocerca stylata	Trichocerca tenuior	Trichocerca gracilis	Trichocerca cylindrical
2012-04-23	Shahu Lake	12Sp-1-a	0	0	0	0	0	0	0	0	0	0	0	0	0	0.000504	0	0	0	0	0	0	0	0	0	0	0	0	0	0	0	0	0	0	0	0	0	0	0	0	0	0	0	0	0	0	0	0	0
2012-04-23	Shahu Lake	12Sp-1-b	0	0	0	0.01332	0	0	0.00146	0	0	0	0	0	0	0.002296	0	0	0	0	0	0	0	0	0	0	0	0	0	0	0	0	0	0	0	0	0.00072	0	0	0	0	0	0	0	0	0	0	0	0
2012-04-23	Shahu Lake	12Sp-1-c	0	0	0	0	0	0	0	0	0	0	0	0	0	0.001274	0	0	0	0	0	0	0	0	0	0	0	0	0	0	0	0	0	0	0	0	0	0	0	0	0	0	0	0	0	0	0	0	0
2012-04-23	Shahu Lake	12Sp-2-a	0	0	0	0	0	0	0	0	0	0	0	0	0	0.00077	0	0	0	0	0	0	0	0	0	0	0	0	0	0	0	0	0	0	0	0	0	0	0	0	0	0	0	0	0	0	0	0	0
2012-04-23	Shahu Lake	12Sp-2-b	0	0	0.00072	0	0	0	0.00072	0	0	0	0	0	0	0	0	0	0	0	0	0	0	0	0	0	0	0	0	0	0	0	0	0	0	0	0	0	0	0	0	0	0	0	0	0	0	0	0.00072
2012-04-23	Shahu Lake	12Sp-2-c	0	0	0	0	0	0	0.00072	0	0	0	0	0	0	0.001778	0	0	0	0	0	0	0	0	0	0	0	0	0	0	0	0	0	0	0	0	0.00072	0	0	0	0	0	0	0	0	0	0	0	0
2012-04-23	Shahu Lake	12Sp-3-a	0	0	0	0	0	0	0.00036	0	0	0	0	0	0	0.001778	0	0	0	0	0	0	0	0	0	0	0	0	0	0	0	0	0	0	0	0	0.00072	0	0	0	0	0	0	0	0	0	0	0	0
2012-04-23	Shahu Lake	12Sp-3-b	0	0	0	0	0	0	0	0	0	0	0	0	0	0.001022	0	0	0	0	0	0	0	0	0	0	0	0	0	0	0	0	0	0	0	0	0	0	0	0	0	0	0	0	0	0	0	0	0
2012-04-23	Shahu Lake	12Sp-3-c	0	0	0	0	0	0	0.00036	0	0	0	0.0044424	0	0	0.002296	0	0	0	0	0	0	0	0	0	0	0	0	0	0	0	0	0	0	0	0	0	0	0	0	0	0	0	0	0	0	0	0	0
2012-07-06	Shahu Lake	12Su-1-a	0	0	0	0	0.0026332	0	0	0	0.0052143	0	0	0	0	0.016548	0	0.00619168	0	0.00454	0.0091	0	0	0	0	0.286327	0.477113	0	0	0	0	0	0	0	0	0	0	0.00182	0	0	0.00182	0	0.00727	0	0	0	0	0	0.02
2012-07-06	Shahu Lake	12Su-1-b	0	0	0	0.016835	0.005278	0	0	0	0.0138857	0	0	0	0	0.006363	0	0.0123834	0	0.01636	0.01454	0	0	0	0	0.204841	0	0	0	0	0	0	0	0	0	0	0	0	0	0	0.00182	0	0.00273	0	0	0	0	0	0.01636
2012-07-06	Shahu Lake	12Su-1-c	0	0	0	0.008325	0.0015776	0	0	0	0.0104095	0	0.0112294	0	0	0.0035	0	0.00153091	0	0	0.00182	0	0	0	0.06392	0.102195	0	0	0	0	0	0	0	0	0	0	0	0.0009	0	0	0.0009	0	0.00273	0	0	0	0	0	0.00182
2012-07-06	Shahu Lake	12Su-2-a	0	0	0	0	0.0010556	0	0	0	0.0060738	0	0.0027765	0	0	0.005089	0	0.00928752	0	0	0.0009	0	0	0	0.14946	0.0819364	0.954226	0	0	0	0	0	0	0	0	0	0	0.0009	0	0	0.00182	0	0.00409	0	0	0	0	0	0.00546
2012-07-06	Shahu Lake	12Su-2-b	0	0	0	0.008325	0.0021112	0	0	0	0.0121476	0	0.0083912	0	0	0.004137	0	0.00462675	0	0	0.00272	0	0	0	0.08554	0.020259	0	0	0	0	0	0	0	0	0	0	0	0.00182	0	0	0.00272	0	0.005	0	0	0	0	0	0.01182
2012-07-06	Shahu Lake	12Su-2-c	0	0	0	0.008325	0.0010556	0	0	0	0.0008595	0	0.0083912	0	0	0.000952	0	0.00619168	0	0	0.0009	0	0	0	0.08554	0.020259	0	0	0	0	0	0	0	0	0	0	0	0	0	0	0	0	0.00091	0	0	0	0	0	0.00182
2012-07-06	Shahu Lake	12Su-3-a	0	0	0	0.016835	0.0031668	0	0	0	0.0138857	0	0.0112294	0	0	0.007315	0	0.00462675	0	0	0.00364	0	0	0	0.12831	0.102195	0	0.07533	0	0	0	0	0	0	0	0	0	0.00546	0	0	0.0091	0	0.00409	0	0	0	0	0	0.00182
2012-07-06	Shahu Lake	12Su-3-b	0	0	0	0	0.0031668	0	0	0	0.00955	0	0.0140059	0	0	0.017815	0	0.00772259	0	0	0.00272	0	0	0	0.08554	0.0409682	0	0	0	0	0	0	0	0	0	0	0	0.0009	0	0	0.00636	0	0.00318	0	0	0	0	0	0.0109
2012-07-06	Shahu Lake	12Su-3-c	0	0	0	0	0.0010556	0	0	0	0.00955	0	0.0168441	0	0	0.013685	0	0.00619168	0	0	0.00272	0	0	0	0.21385	0.0612272	0.235935	0	0	0	0	0	0	0	0	0	0	0.00636	0	0.0009	0.00454	0	0.00409	0	0	0	0	0	0.00636
2012-10-14	Shahu Lake	12Au-1-a	0	0	0.000210246	0.00333	0	0	0.00091	0	0	0	0.0056147	0	0	0	0	0	0	0	0	0	0	0	0	0.0162072	0	0	0	0	0	0	0	0	0	0	0	0	0	0	0	0	0	0	0	0	0	0	0
2012-10-14	Shahu Lake	12Au-1-b	0	0	0.000420492	0.00333	0	0	0.00273	0	0	0	0.0056147	0	0	0	0	0.000336393	0	0	0	0	0	0	0	0.0328646	0	0	0	0	0	0	0	0	0	0	0	0	0	0	0	0	0	0	0	0	0	0	0
2012-10-14	Shahu Lake	12Au-1-c	0	0	0	0.023495	0	0	0.002	0	0	0	0.0011106	0	0	0	0	0	0	0	0	0	0	0	0	0	0	0	0	0	0	0	0	0	0	0	0	0	0	0	0	0	0	0	0	0	0	0	0
2012-10-14	Shahu Lake	12Au-2-a	0	0	0.000210246	0.00333	0	0	0.00055	0	0	0	0.0201759	0	0	0	0	0.00102787	0	0	0	0	0	0	0	0.0328646	0	0	0	0	0	0	0	0	0	0	0	0	0	0	0	0	0	0	0	0	0	0	0
2012-10-14	Shahu Lake	12Au-2-b	0	0	0	0.00333	0	0	0.00018	0	0	0	0.0067253	0	0	0	0	0.000336393	0	0	0	0	0	0	0	0.0490718	0	0	0	0	0	0	0	0	0	0	0	0	0	0	0	0	0	0	0	0	0	0	0
2012-10-14	Shahu Lake	12Au-2-c	0	0	0.000642418	0	0	0	0.00055	0	0	0	0.0235694	0	0	0	0	0.00170065	0	0	0	0	0	0	0	0.0409682	0	0	0	0	0	0	0	0	0	0	0	0	0	0	0.00036	0	0	0	0	0	0	0	0
2012-10-14	Shahu Lake	12Au-3-a	0	0	0.00106291	0	0	0	0.00055	0	0	0	0.0067253	0	0	0	0	0.00170065	0	0	0	0	0	0	0	0.024761	0	0	0	0	0	0	0	0	0	0	0	0	0	0	0	0	0	0	0	0	0	0	0
2012-10-14	Shahu Lake	12Au-3-b	0	0	0.000210246	0.00333	0	0	0.00055	0	0	0	0.0078359	0	0	0	0	0.000672786	0	0	0	0	0	0	0	0.0328646	0	0	0	0	0	0	0	0	0	0	0	0	0	0	0	0	0	0	0	0	0	0	0
2012-10-14	Shahu Lake	12Au-3-c	0	0	0.000642418	0	0	0	0.00055	0	0	0	0.0056147	0	0	0	0	0.000672786	0	0	0	0	0	0	0	0.0571754	0	0	0	0	0	0	0	0	0	0	0	0	0	0.00072	0	0	0	0	0	0	0	0	0
2013-01-04	Shahu Lake	12Wi-1-a	0	0.0009	0	0	0	0	0.00045	0.00675	0	0	0	0	0	0	0	0	0	0	0	0	0	0	0	0.060777	0.235935	0	0	0	0	0	0	0	0	0	0	0	0	0.0009	0	0	0	0	0	0	0	0	0
2013-01-04	Shahu Lake	12Wi-1-b	0	0	0	0	0	0	0	0	0	0	0	0	0	0.000315	0	0	0	0	0	0	0	0	0	0	0	0	0	0	0	0	0	0	0	0	0	0	0	0	0	0	0	0	0	0	0	0	0
2013-01-04	Shahu Lake	12Wi-1-c	0	0	0	0	0	0	0.00045	0.00675	0	0	0	0	0	0.000315	0	0	0	0	0	0	0	0	0	0.040518	0	0	0	0	0	0	0	0	0	0	0	0	0	0.0009	0	0	0	0	0	0	0	0	0
2013-01-04	Shahu Lake	12Wi-2-a	0	0	0	0	0	0	0	0	0	0	0	0	0	0.000315	0	0	0	0	0	0	0	0	0	0.020259	0	0	0	0	0	0	0	0	0	0	0	0	0	0	0	0	0	0	0	0	0	0	0
2013-01-04	Shahu Lake	12Wi-2-b	0	0	0	0.008325	0	0	0	0	0	0	0	0	0	0	0	0	0	0	0	0	0	0	0	0.020259	0	0.07533	0.0009	0	0	0	0	0	0	0	0	0	0	0	0	0	0	0	0	0	0	0	0.0009
2013-01-04	Shahu Lake	12Wi-2-c	0	0	0	0	0	0	0	0.00675	0	0	0.0027765	0	0	0.000315	0	0	0	0	0	0	0	0	0	0.060777	0	0	0	0	0	0	0	0	0	0	0.0055	0	0	0	0	0	0	0	0	0	0	0	0
2013-01-04	Shahu Lake	12Wi-3-a	0	0	0	0	0	0	0	0	0	0	0	0	0	0	0	0	0	0	0	0	0	0	0	0.040518	0	0	0	0	0	0	0	0	0	0	0.0009	0	0	0.0009	0	0	0	0	0.00045	0	0	0	0.0009
2013-01-04	Shahu Lake	12Wi-3-b	0	0	0	0.008325	0	0	0.0009	0	0	0	0.005553	0	0	0	0	0	0	0	0	0	0	0	0	0.040518	0	0	0	0	0	0	0	0	0	0	0	0	0	0	0	0	0	0	0.0009	0	0	0	0
2013-01-04	Shahu Lake	12Wi-3-c	0	0	0	0	0	0	0	0	0	0	0	0	0	0	0	0	0	0	0	0	0	0	0	0.020259	0	0	0	0	0	0	0	0	0	0	0	0	0	0	0	0	0	0	0	0	0	0	0.0027
2013-04-13	Shahu Lake	13Sp-1-a	0	0	0	0	0	0	0	0	0	0	0	0	0	0	0	0	0	0	0	0	0	0	0	0	0	0	0	0.00145455	0	0	0	0	0	0	0	0	0	0	0	0	0	0.00545455	0	0	0	0	0.000727273
2013-04-13	Shahu Lake	13Sp-1-b	0	0	0	0	0	0	0	0	0	0	0	0	0	0	0	0	0	0	0	0	0	0	0.0978182	0	0	0	0	0	0	0	0	0	0	0	0	0	0	0	0	0	0.000727273	0.00981818	0	0	0	0	0
2013-04-13	Shahu Lake	13Sp-1-c	0	0	0	0	0	0	0	0	0	0	0	0	0	0	0	0	0	0	0	0	0	0	0	0	0	0	0	0	0	0	0	0	0	0	0	0	0	0	0	0	0	0.004	0	0	0	0	0
2013-04-13	Shahu Lake	13Sp-2-a	0	0	0	0	0	0	0	0	0	0	0	0	0	0	0	0	0	0	0	0	0	0	0	0	0	0	0	0	0	0	0	0	0	0	0	0	0	0	0	0	0	0.0130909	0	0	0	0	0
2013-04-13	Shahu Lake	13Sp-2-b	0	0	0	0	0	0	0	0	0	0	0	0	0	0	0	0	0	0	0	0	0	0	0	0	0	0	0	0	0	0	0	0	0	0	0	0	0	0	0.000727273	0	0	0.0127273	0	0	0	0	0
2013-04-13	Shahu Lake	13Sp-2-c	0	0	0	0	0	0	0	0	0	0	0	0	0	0	0	0	0	0	0	0	0	0	0	0	0	0	0	0	0	0	0	0	0	0	0	0	0	0	0	0	0	0.0116364	0	0	0	0	0
2013-04-13	Shahu Lake	13Sp-3-a	0	0	0	0	0	0	0	0	0	0	0.00448727	0	0	0	0	0	0	0	0	0	0	0	0	0	0	0	0	0	0	0	0	0	0	0	0	0	0	0	0	0	0	0.00363636	0	0	0	0	0
2013-04-13	Shahu Lake	13Sp-3-b	0	0	0	0	0	0	0	0	0	0	0	0	0	0	0	0	0	0	0	0	0	0	0	0	0	0	0	0	0	0	0	0	0	0	0	0	0	0	0.000727273	0	0	0.00981818	0	0	0	0	0
2013-04-13	Shahu Lake	13Sp-3-c	0	0	0	0	0	0	0	0	0	0	0.00224364	0	0	0	0	0	0	0	0	0	0	0	0	0	0	0	0	0	0	0	0	0	0	0	0	0.000727273	0	0	0.00145455	0	0	0.012	0	0	0	0	0
2013-07-29	Shahu Lake	13Su-1-a	0	0	0.000590749	0.00840909	0.00369091	0	0	0	0	0	0	0	0	0	0	0.00927824	0	0	0	0	0	0	0.213636	0	0	0	0	0	0	0	0.00181818	0	0	0	0	0.00272727	0	0	0	0	0	0.000454545	0	0	0	0	0
2013-07-29	Shahu Lake	13Su-1-b	0	0	0.00531674	0.00840909	0.000527273	0	0	0	0	0	0.00841364	0	0	0	0	0	0	0	0	0	0	0	0.235	0.0204636	0	0	0	0	0	0	0	0	0	0	0	0.00272727	0	0	0	0	0.000909091	0.000454545	0	0	0	0	0
2013-07-29	Shahu Lake	13Su-1-c	0	0	0	0.0588636	0.00369091	0	0	0	0	0	0	0.0636364	0	0	0	0	0	0	0	0	0	0	0.277727	0.0204636	0.476636	0	0	0	0	0	0	0.000909091	0	0	0	0	0.00181818	0	0	0	0	0	0	0	0	0	0
2013-07-29	Shahu Lake	13Su-2-a	0	0	0	0.0168182	0	0	0.000454545	0	0	0	0	0	0	0	0	0.0185565	0	0	0	0	0	0	0.0854545	0	0	0	0	0	0	0.00272727	0	0	0	0	0	0.00181818	0	0	0	0	0	0.00181818	0	0	0	0.000454545	0
2013-07-29	Shahu Lake	13Su-2-b	0	0	0.000590749	0.0168182	0	0.00181818	0	0	0	0	0.0112182	0	0	0	0	0.0108246	0	0	0	0	0	0	0.0213636	0	0	0	0	0	0	0	0	0	0	0	0	0	0	0	0	0	0	0.00136364	0	0.000454545	0	0	0
2013-07-29	Shahu Lake	13Su-2-c	0	0	0	0.00840909	0.00527273	0	0	0	0	0	0	0.109091	0	0	0	0	0	0	0	0	0	0	0.0854545	0	0.238318	0	0	0	0.00363636	0	0	0	0	0	0	0.000909091	0	0	0	0	0	0.00227273	0	0	0	0	0
2013-07-29	Shahu Lake	13Su-3-a	0	0	0.000590749	0	0	0	0	0.00681818	0	0	0.0112182	0	0	0	0	0.012371	0	0	0	0.00409091	0	0	0	0	0	0	0	0	0	0	0	0	0	0	0	0.000909091	0	0	0.000909091	0	0	0.00227273	0	0	0	0	0
2013-07-29	Shahu Lake	13Su-3-b	0	0	0.00177225	0.00840909	0	0	0.00136364	0	0	0	0.00280455	0	0	0.000318182	0	0.0170101	0	0	0	0	0	0	0.106818	0.0409273	0	0	0	0	0	0.00363636	0	0	0	0	0	0.00272727	0	0	0	0	0	0.000454545	0.000454545	0	0	0.000454545	0
2013-07-29	Shahu Lake	13Su-3-c	0	0	0.000590749	0	0	0	0	0	0	0	0.00841364	0	0	0	0	0.024742	0	0	0	0	0	0	0.0427273	0	0	0	0	0	0	0	0	0	0	0	0	0.00272727	0	0	0	0	0	0.00181818	0	0.000454545	0	0	0
2013-10-09	Shahu Lake	13Au-1-a	0	0	0	0	0	0	0	0	0	0	0	0	0	0.00254545	0	0	0	0	0.00181818	0	0	0	0.538118	0	0.953273	0	0	0	0	0.00181818	0	0	0	0	0	0	0	0	0	0.000909091	0	0.00363636	0.000909091	0	0	0	0
2013-10-09	Shahu Lake	13Au-1-b	0	0	0.00106185	0	0	0	0	0	0	0	0.00560909	0	0	0.00254545	0	0.00339791	0	0	0	0	0	0	0	0	5.243	0	0	0	0	0	0	0	0	0	0	0	0	0	0	0	0	0.00181818	0	0	0	0	0
2013-10-09	Shahu Lake	13Au-1-c	0	0	0	0	0	0	0.00181818	0	0	0	0	0	0	0.00445455	0	0.00849478	0	0	0	0	0	0	0.0597909	0	0.953273	0	0	0	0	0	0	0	0	0	0	0	0	0	0	0	0	0.00181818	0	0	0	0	0
2013-10-09	Shahu Lake	13Au-2-a	0	0	0.00743293	0	0	0	0	0	0	0	0.00560909	0	0	0.00763636	0	0.0101937	0	0	0	0	0	0	0.0597909	0	2.85982	0	0	0	0	0	0	0	0	0	0	0	0	0	0	0.000909091	0	0.000909091	0	0	0	0	0
2013-10-09	Shahu Lake	13Au-2-b	0	0	0	0	0	0	0	0	0	0	0.00560909	0	0	0.00381818	0	0	0	0	0.00181818	0	0.000909091	0	0.179373	0.0409273	5.71964	0	0	0	0	0	0	0	0	0	0	0	0	0	0	0	0	0.00636364	0	0	0	0	0
2013-10-09	Shahu Lake	13Au-2-c	0	0	0	0	0	0	0.000909091	0	0	0	0	0	0	0.00445455	0	0.00339791	0	0	0	0	0	0	0.239164	0	6.19627	0	0	0	0	0	0	0	0.00181818	0	0	0	0	0	0	0	0	0.000909091	0	0	0	0	0
2013-10-09	Shahu Lake	13Au-3-a	0	0	0.00637108	0	0	0	0.00363636	0	0	0	0	0	0	0.00381818	0	0.0101937	0	0	0	0	0	0	0.0597909	0	3.81309	0	0	0	0	0	0	0	0	0	0	0	0	0	0	0.00181818	0	0.000909091	0	0	0	0	0
2013-10-09	Shahu Lake	13Au-3-b	0	0	0.0201751	0	0	0	0.000909091	0	0	0	0	0	0	0.00509091	0	0.00679582	0	0	0	0	0	0	0.119582	0	6.67291	0	0	0	0	0	0	0	0	0	0	0	0	0	0	0.00454545	0	0.00181818	0	0	0	0	0
2013-10-09	Shahu Lake	13Au-3-c	0	0	0.00955663	0	0	0	0.00181818	0	0	0	0	0	0	0.00572727	0	0.0152906	0	0	0	0	0	0	0.0597909	0	3.81309	0	0.00181818	0	0	0	0	0	0	0	0	0	0	0	0	0.00181818	0	0	0	0	0	0	0
2014-01-14	Shahu Lake	13Wi-1-a	0	0	0	0	5.8e-05	0	0	0	0	0	0	0	0	0.000105	0.0002155	0	0	0	0	0	0	0	0	0	0	0	0	0	0	0	0	0	0	0	0	0	0	0	0	0	0.0002	0	0	0	0	0	0
2014-01-14	Shahu Lake	13Wi-1-b	0	0	0	0	5.8e-05	0	5e-05	0	0	0	0	0	0	7e-05	0	0	0	0	0	0	0	0	0	0.002251	0	0	0	0	0	0	0	0	0	0	0	0	0	0	0	0	0	0	0	0	0	0	0
2014-01-14	Shahu Lake	13Wi-1-c	0	0	0	0	0	0	5e-05	0	0	0	0	0	0	0	0	0	0	0	0	0	0	0	0	0	0	0	0	0	0	0	0	0	0	0	0	0	0	0	0	0	5e-05	0	0	0	0	0	0
2014-01-14	Shahu Lake	13Wi-2-a	0	0	0	0	0	0	0.00035	0.00075	0	0	0	0	0	0.00077	0	0.000129	0	0	0	0	0	0	0	0.024761	0	0	0	0	0	0	0	0	0	0	0	0	0	0	0	0	0	0	0	0	0	0	0
2014-01-14	Shahu Lake	13Wi-2-b	0	0	0	0	0	0	0.00155	0	0	0	0	0	0	0.001435	0	0.000903	0	0	0	0	0	0	0	0.015757	0	0	0	0	0	0	0	0	0	0	0	0	0	0	0	0	0	0	0	0	0	0	0
2014-01-14	Shahu Lake	13Wi-2-c	0	0	0	0	0	0	0	0	0	0	0	0	0	0.00143182	0	0	0	0	0	0	0	0	0	0	0	0	0	0	0	0	0	0	0	0	0	0	0	0	0	0	0	0	0	0	0	0	0
2014-01-14	Shahu Lake	13Wi-3-a	0	0	0	0	0	0	0.000227273	0.0102273	0	0	0	0	0	0.000159091	0.000979545	0.00175909	0	0	0	0	0	0	0	0	0	0	0	0	0	0	0	0	0	0	0	0	0	0	0	0	0	0	0	0	0	0	0
2014-01-14	Shahu Lake	13Wi-3-b	0	0	0	0	0.000263636	0	0.000227273	0.00340909	0	0	0.00140227	0	0	0	0	0.000586364	0	0	0	0	0	0	0	0	0	0	0	0	0	0	0	0	0	0.000454545	0	0	0	0	0.000454545	0	0.00204545	0	0	0	0	0	0
2014-01-14	Shahu Lake	13Wi-3-c	0	0	0	0	0	0	0.000227273	0.00681818	0	0	0	0	0	0.000318182	0	0	0.00113636	0	0	0	0	0	0	0	0	0	0	0	0	0	0	0	0	0	0	0	0	0	0	0	0	0	0	0	0	0	0
2014-04-13	Shahu Lake	14Sp-1-a	0	0	0	0	0	0	0	0	0	0	0	0	0	0	0	0	0	0	0	0	0	0	0	0	0.587216	0	0	0	0	0	0	0	0	0	0	0	0	0	0	0	0	0	0	0	0	0	0
2014-04-13	Shahu Lake	14Sp-1-b	0	0	0	0	0	0	0	0	0	0	0	0	0	0	0	0	0	0	0	0	0	0	0	0	0.754992	0	0	0	0	0	0	0	0	0	0	0	0	0	0	0	0	0	0	0	0	0	0
2014-04-13	Shahu Lake	14Sp-1-c	0	0	0	0	0	0	0	0	0	0	0	0	0	0	0	0	0	0	0	0	0	0	0	0	0.335552	0	0	0	0	0	0	0	0	0	0	0	0	0	0	0	0	0	0	0	0	0	0
2014-04-13	Shahu Lake	14Sp-2-a	0	0	0	0	0	0	0	0	0	0	0	0	0	0	0	0	0	0	0	0	0	0	0	0	0.083888	0	0	0	0	0	0	0	0	0	0	0	0	0	0	0	0	0	0	0	0	0	0
2014-04-13	Shahu Lake	14Sp-2-b	0	0	0	0	0	0	0	0	0	0	0	0	0	0	0	0	0	0	0	0	0	0	0	0	0.083888	0	0	0	0	0	0	0	0	0	0	0	0	0	0	0	0	0	0	0	0	0	0
2014-04-13	Shahu Lake	14Sp-2-c	0	0	0	0	0	0	0	0	0	0	0	0	0	0	0	0	0	0	0	0	0	0	0	0	0.083888	0	0	0	0	0	0	0	0	0	0	0	0	0	0	0	0	0	0	0	0	0	0
2014-04-13	Shahu Lake	14Sp-3-a	0	0	0	0	0	0	0	0	0	0	0	0	0	0	0	0	0	0	0	0	0	0	0	0	0.41944	0	0	0	0	0	0	0	0	0	0	0	0	0	0	0	0	0	0	0	0	0	0
2014-04-13	Shahu Lake	14Sp-3-b	0	0	0	0	0	0	0	0	0	0	0	0	0	0	0	0	0	0	0	0	0	0	0	0	0.335552	0	0	0	0	0	0	0	0	0	0	0	0	0	0	0	0	0	0	0	0	0	0
2014-04-13	Shahu Lake	14Sp-3-c	0	0	0	0	0	0	0	0	0	0	0	0	0	0	0	0	0	0	0	0	0	0	0	0	0.167776	0	0	0	0	0	0	0	0	0	0	0	0	0	0	0	0	0	0	0	0	0	0
2014-07-10	Shahu Lake	14Su-1-a	0	0	0.000415887	0	0	0	0	0	0.0055008	0	0	0	0	0.000336	0.0006896	0	0	0	0	0	0	0	0	0	0.083888	0	0	0	0	0	0	0	0	0	0	0	0	0	0	0	0	0	0	0	0	0	0.00064
2014-07-10	Shahu Lake	14Su-1-b	0	0	0.00395093	0	0	0	0.00032	0	0.0103904	0	0	0	0	0.001008	0	0	0	0	0	0	0	0	0	0	0	0	0	0	0	0	0	0	0	0	0	0	0	0	0	0	0	0	0	0	0	0	0.0016
2014-07-10	Shahu Lake	14Su-1-c	0	0	0.00145561	0	0	0	0.00016	0	0.0064176	0	0	0	0	0.000224	0	0	0	0	0	0	0	0	0	0	0	0	0	0	0	0	0	0	0	0	0	0	0	0	0	0	0	0	0	0	8e-05	0	0.00192
2014-07-10	Shahu Lake	14Su-2-a	0	0	0.00187149	0	0	0	0	0	0.0079456	0	0	0	0	0.000224	0	0	0	0	0	0	0	0	0	0	0	0	0	0	0	0	0	0	0	0	0	0	0	0	0	0	0	0	0	0.00016	0	0	0.00128
2014-07-10	Shahu Lake	14Su-2-b	0	0	0.00207944	0	0	0	0	0	0.012224	0	0	0	0	0.000896	0	0	0	0	0	0	0	0	0	0	0.167776	0	0	0	0	0	0	0	0	0	0	0	0	0	0	0	0	0	0	0	0	0	0.00224
2014-07-10	Shahu Lake	14Su-2-c	0	0	0.00187149	0	0	0	0	0	0.0088624	0	0	0	0	0.000448	0	0	0	0	0	0	0	0	0	0	0.251664	0	0	0	0	0	0	0	0	0	0	0	0	0	0	0	0	0	0	0	0	0	0.00096
2014-07-10	Shahu Lake	14Su-3-a	0	0	0.00311915	0	0	0	0	0	0.010314	0	0	0	0	0.00014	0.000862	0	0	0	0	0	0	0.0002	0	0	0	0	0	0	0	0	0	0	0	0	0	0	0	0.0004	0	0	0	0.0006	0	0	0.0002	0	0.0016
2014-07-10	Shahu Lake	14Su-3-b	0	0	0.00166355	0	0	0	0	0	0.0125296	0	0	0	0	0.00056	0.0020688	0	0	0	0	0	0	8e-05	0	0	0	0	0	0	0	0	0	0	0	0	0	0	0	0	0	0	0	0	0	0	0	0	0.00256
2014-07-10	Shahu Lake	14Su-3-c	0	0	0.00249532	0	0	0	0	0	0.013752	0	0	0	0	0.00056	0.0020688	0.000544324	0	0	0	0	0	8e-05	0	0	0.167776	0	0	0	0	0	0	0	0	0	0	0	0	0	0	0.00032	0	0.00032	0	0.00064	0	0	0.00288
2014-10-23	Shahu Lake	14Au-1-a	0.00032	0	0.00261639	0	0.000928	0	0	0	0	0.004	0.0019744	0	0	0.005936	0	0.0110636	0	0	0	0	0	0	0.431451	0	0	0	0	0	0	0	0	0	0	0	0	0	0	0	0	0.00064	0.00016	0.00096	0	0.00352	0	0	0.0112
2014-10-23	Shahu Lake	14Au-1-b	0	0	0.00140164	0	0.000232	0	0	0	0	0	0.002468	0	0	0.0021	0	0.00934426	0	0	0	0	0	0	0.289388	0	0	0	0	0	0	0	0	0	0	0	0	0	0	0	0	0.0008	0	0.0012	0	0.003	0	0	0.0084
2014-10-23	Shahu Lake	14Au-1-c	0	0	0.000186885	0	0.0007424	0	0.00016	0	0	0	0	0	0	0.003136	0	0.00837245	0	0	0	0	0	0	0.326219	0	0	0	0	0	0	0	0	0	0	0	0	0	0	0	0	0.0016	0	0.00288	0	0.0024	0	0	0.00512
2014-10-23	Shahu Lake	14Au-2-a	0	0	0.00224262	0.00592	0.0003712	0	0.00096	0	0	0	0.0019744	0	0	0.011648	0	0.00657836	0	0	0	0	0	0	0.399882	0	0	0	0	0	0	0	0	0	0	0	0	0	0	0	0	0.00384	0	0.00544	0	0.00448	0	0	0.01024
2014-10-23	Shahu Lake	14Au-2-b	0	0	0.00186885	0	0	0	0	0	0	0	0	0	0	0.01568	0	0.00777442	0	0	0	0	0	0.00016	0.547206	0	0	0	0	0	0	0	0	0	0	0	0	0	0	0	0	0.00192	0	0.00512	0	0.00288	0	0	0.00704
2014-10-23	Shahu Lake	14Au-2-c	0	0	0.00299016	0	0	0	0.00032	0	0	0	0	0	0.009088	0.006048	0	0.00897049	0	0	0	0	0	0	0.568253	0	0	0	0	0	0	0	0	0	0	0	0	0	0	0	0	0.00064	0	0.0016	0	0.00224	0	0	0.00576
2014-10-23	Shahu Lake	14Au-3-a	0	0	0.00186885	0	0	0	0.00064	0	0	0	0	0	0	0.002464	0	0.0017941	0	0	0	0	0	0	0.75767	0	0	0	0	0	0	0	0	0	0	0	0	0	0	0	0	0.00064	0	0	0	0.00352	0	0	0.00896
2014-10-23	Shahu Lake	14Au-3-b	0	0	0.00224262	0	0.0014848	0	0.0016	0	0	0	0.0019744	0	0	0.008736	0	0.0155488	0	0	0	0	0	0	1.26278	0	0	0	0	0	0	0	0	0	0	0	0	0	0	0	0	0.00224	0	0.00384	0	0.00288	0	0	0.0096
2014-10-23	Shahu Lake	14Au-3-c	0	0	0.00112131	0	0	0	0.00128	0	0	0	0	0	0	0.007392	0	0.017941	0	0	0	0	0	0	1.15755	0	0	0	0	0	0	0	0	0	0	0	0	0	0	0	0	0.0016	0	0.00128	0	0.0016	0	0	0.01088
2015-01-26	Shahu Lake	14Wi-1-a	0	0	0	0	4.176e-05	0.0004	0.00023	0.0024	0.000191	0.0025	0	0.002	0	0.00021	0	3.4314e-05	0	0	0	0	0	0	0.087225	0.0058526	0	0	0	0	0	0	0	0	0	0	0	0	0	0	0	0	0	0	0	0	0	0	0
2015-01-26	Shahu Lake	14Wi-1-b	0	0	0	0	0	0.0008	0.0004	0.0045	0.000382	0.005	0	0.004	0	0.00035	0	5.16e-05	0	0	0	0	0	0	0.05815	0	0	0	0	0	0	0	0	0	0	0	0	0	0	0	0	0	0	0	0	0	0	0	0
2015-01-26	Shahu Lake	14Wi-1-c	0	0	0	0	6.96e-05	0.0012	0.0001	0.0015	0.000573	0.0075	0	0.006	0	0.00014	0	0	0	0	0	0	0	0	0.10467	0.009004	0	0	0	0	0	0	0	0	0	0	0	0	0	0	0	0	0	0	0	0	0	0	0
2015-01-26	Shahu Lake	14Wi-2-a	0	0	0	0	0	0.0016	0.00013	0	0.000764	0.01	0.001234	0.008	0	0.00028	0	8.514e-05	0	0	0	0	0	0	0.05815	0	0	0	0	0	0	0	0	0	0	0	0	0	0	0	0	0	0	0	0	0	0	0	0
2015-01-26	Shahu Lake	14Wi-2-b	0	0	0	0	4.176e-05	0.002	0.00056	0	0.000955	0.0125	0	0.01	0	0.00049	0	8.514e-05	0	0	0	0	0	0	0.02326	0	0	0	0	0	0	0	0	0	0	0	0	0	0	0	0	0	0	0	0	0	0	0	0
2015-01-26	Shahu Lake	14Wi-2-c	0	0	0	0	1.856e-05	0.0024	0.00038	0	0.001146	0.015	0.00046275	0.012	0	0.000483	0	8.5914e-05	0	0	0	0	0	0	0.044194	0	0	0	0	0	0	0	0	0	0	0	0	0	0	0	0	0	0	0	0	0	0	0	0
2015-01-26	Shahu Lake	14Wi-3-a	0	0	0	0	0.000174	0.0028	0.00048	0.00375	0.001337	0.0175	0.0003085	0.014	0	0.000392	0.000272823	8.5914e-05	0	0	0	0	0	0	0.0736179	0	0	0	0	0	0	0	0	0	0	0	0	0	0	0	0	0	0	0	0	0	0	0	0
2015-01-26	Shahu Lake	14Wi-3-b	0	0	0	0	0.00029	0.0032	0.00043	0.0045	0.001528	0.02	0.000617	0.016	0	0.00042	0.000431	0	0	0	0	0	0	0	0.08141	0	0	0	0	0	0	0	0	0	0	0	0	0	0	0	0	0	0	0	0	0	0	0	0
2015-01-26	Shahu Lake	14Wi-3-c	0	0	0	0	0	0.0036	0.00038	0.0015	0.001719	0.0225	0.000617	0.018	0	0.00028	0.000431	0.000258	0	0	0	0	0	0	0.03489	0	0	0	0	0	0	0	0	0	0	0	0	0	0	0	0	0	0	0	0	0	0	0	0
2015-04-11	Shahu Lake	15Sp-1-a	0	0	0	0	0	0	0	0.0009	0	0	0	0	0	0.000126	0	0	0	0	0	0	0	0	0	0	0	0	0	0	0	0	0	0	0	0	0	0	0	0	0	0	0	0	0	0	0	0	0
2015-04-11	Shahu Lake	15Sp-1-b	0	0	0	0	0	0	0	0.00015	0	0	0	0	0	2.1e-05	0	0	0	0	0	0	0	0	0.00807	0	0	0	0	0	0	0	0	0	0	0	0	0	0	0	0	0	0	0	0	0	0	0	0
2015-04-11	Shahu Lake	15Sp-1-c	0	0	0	0	0	0	0	0.00015	0	0	0	0	0	7e-06	0	0	0	0	0	0	0	0	0.02421	0	0	0	0	0	0	0	0	0	0	0	0	0	0	0	0	0	0	0	0	0	0	0	0
2015-04-11	Shahu Lake	15Sp-2-a	0	0	0	0	0	0	0	0.0012	0	0	0.0002468	0	0	2.8e-05	0	0	0	0	0	0	0	0	0.03228	0	0	0	0	0	0	0	0	0	0	0	0	0	0	0	0	0	0	0	0	0	0	0	0
2015-04-11	Shahu Lake	15Sp-2-b	0	0	2e-05	0	0	0	0	0.0006	0	0.0005	0	0	0	0	0	0	0	0	0	0	0	0	0.00807	0	0	0	0	0	0	0	0	0	0	0	0	0	0	0	0	2e-05	0	0	0	0	0	0	0
2015-04-11	Shahu Lake	15Sp-2-c	0	0	0	0	0	0	0	0.0009	0	0	6.17e-05	0	0	1.4e-05	0	0	0	0	0	0	0	0	0.00807	0	0	0	0	0	0	0	0	0	0	0	0	0	0	0	0	1e-05	0	0	0	0	0	0	0
2015-04-11	Shahu Lake	15Sp-3-a	0	0	0	0	0	0	0	0.0003	0	0.00025	0	0	0.000284	7e-06	0	0	0	0	0	0	0	0	0.00538	0	0	0	0	0	0	0	0	0	0	0	0	0	0	0	0	5e-05	0	0	0	0	0	0	0
2015-04-11	Shahu Lake	15Sp-3-b	0	0	0	0	0	0	0	0.00015	0	0	0	0	0	7e-06	0	0	0	0	0	0	0	0	0.01345	0	0	0	0	0	0	0	0	0	0	0	0	0	0	0	0	6e-05	0	0	0	0	0	0	0
2015-04-11	Shahu Lake	15Sp-3-c	0	0	0	0	0	0	0	0.0006	0	0	0	0	0	1.4e-05	0	2.58e-05	0	0	0	0	0	0	0.02421	0	0	0	0	0	0	0	0	0	0	0	0	0	0	0	0	1e-05	0	0	0	0	0	0	0
2015-07-25	Shahu Lake	15Su-1-a	0	0	0.00187149	0	0.001392	0	0.00288	0.0024	0.003056	0.006	0.0039488	0	0	0.000224	0	0.0171462	0	0	0	0	0	0	0.0564	0.0072032	0.167776	0	0	0	0	0	0	0	0	0	0	0.00048	0	0	0	0.00032	8e-05	0	0	0	0	0.0016	0.00016
2015-07-25	Shahu Lake	15Su-1-b	0	0	0.00322313	0.00296	0.0021344	0	0.00304	0.0084	0.0048896	0	0.0261608	0	0	0.000168	0	0.0440902	0	0	0	0	0	0	0.08272	0.0036016	0.041944	0	0	0	0	0	0	0	0	0	0	0	0	0	0	0.0004	8e-05	0	0	0	4e-05	0.00472	0.00208
2015-07-25	Shahu Lake	15Su-1-c	0	0	0.0033271	0	0.003712	0	0.00352	0.0096	0.0039728	0	0.0266544	0	0	0.000448	0	0.0446345	0	0	0	0	0	0	0.0752	0	0	0	0	0	0	0	0	0	0	0	0	0.00032	0	0	0	0	0	0	0	0	0	0.0032	0.0032
2015-07-25	Shahu Lake	15Su-2-a	0	0	0.00207944	0	0.0025984	0	0.00176	0.0072	0.0051952	0	0.0108592	0	0	0.000112	0	0.0484448	0	0	0	0	0	0	0.12032	0	0	0	0	0	0	0	0	0	0	0	0	0.00064	0	0	0	0.0008	0	0	0	0	0	0.00064	0.00064
2015-07-25	Shahu Lake	15Su-2-b	0	0	0.00187149	0.00592	0.002784	0	0.00208	0.0096	0.0039728	0	0.019744	0	0	0.000336	0	0.0408243	0	0	0	0	0	0	0.1128	0	0.167776	0	0	0	0	0	0	0	0	0	0	0	0	0	0	0.0008	0	0	0	0	0	0.00272	0.00096
2015-07-25	Shahu Lake	15Su-2-c	0	0	0.00187149	0	0.0014848	0	0.00192	0.0024	0.0039728	0	0.0069104	0	0	0.000448	0	0.0141524	0	0	0	0	0	0	0.06016	0	0	0	0	0	0	0	0	0	0	0	0	0	0	0	0	0	0	0	0	0	0	0.00144	0.00064
2015-07-25	Shahu Lake	15Su-3-a	0	0	0.00207944	0	0.0005568	0	0.00128	0.0096	0.0009168	0	0.0078976	0	0	0.00056	0	0.0125194	0	0	0	0	0	0	0.04512	0	0	0	0	0	0	0	0	0	0	0	0	0	0	0	0	0	0	0.00016	0	0	0	0.00096	0.00096
2015-07-25	Shahu Lake	15Su-3-b	0	0	0.00374298	0.00296	0.0014848	0	0.0008	0.0096	0.0051952	0	0.0059232	0	0.004544	0.000224	0	0.0119751	0	0	0	0	0	0	0.03008	0.0072032	0	0	0	0	0	0	0	0	0	0	0	0	0	0	0	0.00048	0	0	0	0	0	0.00144	0.00096
2015-07-25	Shahu Lake	15Su-3-c	0	0	0.00291121	0	0.0007424	0	0.0016	0.0048	0.0018336	0	0.0039488	0	0	0.00056	0	0.00816485	0	0	0	0	0	0	0.0752	0	0	0	0	0	0	0	0	0	0	0	0	0	0	0	0	0	0.00032	0	0	0	0	0.00032	0.00096
2015-10-05	Shahu Lake	15Au-1-a	0	0	0.00037377	0	0.0014848	0	0	0	0	0.004	0.0019744	0	0	0.000112	0	0.00299016	0	0	0	0	0	0	0.0105232	0	0	0	0	0	0	0	0	0	0	0	0	0	0	0	0	0.00016	0	0	0	0	0	0	0.00448
2015-10-05	Shahu Lake	15Au-1-b	0	0	0.00037377	0	0.000928	0	0	0	0	0	0	0	0	0.000112	0.0006896	0.000598032	0	0	0	0	0	0	0.0315696	0	0	0	0	0	0	0	0	0	0	0	0	0	0	0	0	0.00016	0	0	0	0	0	0.00016	0.00448
2015-10-05	Shahu Lake	15Au-1-c	0	0	0.00074754	0	0.001856	0	0	0	0	0	0.0019744	0	0	0.000336	0	0.00538229	0	0	0	0	0	0	0.0420928	0	0	0	0	0	0	0	0	0	0	0	0	0	0	0	0	0.00016	0	0	0	0	0	0.00032	0.00736
2015-10-05	Shahu Lake	15Au-2-a	0	0	0.000186885	0	0.0011136	0	0	0	0	0	0.0009872	0	0	0.000336	0	0.00239213	0	0	0	0	0	0	0.0210464	0	0	0	0	0	0	0	0	0	0	0	0	0	0	0	0	0.00016	0	0	0	0	0	0	0.00096
2015-10-05	Shahu Lake	15Au-2-b	0	0	0.00074754	0	0.0005568	0	0	0	0	0	0.0029616	0	0	0.000112	0	0.00269115	0	0	0	0	0	0	0	0	0	0	0	0	0	0	0	0	0	0	0	0	0	0	0	0	0	0	0	0	0	0	0.00416
2015-10-05	Shahu Lake	15Au-2-c	0	0	0.000560655	0	0.0011136	0	0.00016	0	0	0	0.0029616	0	0	0	0	0	0	0	0	0	0	0	0	0	0	0	0	0	0	0	0	0	0	0	0	0	0	0	0	0	0	0	0	0	0	0	0.00096
2015-10-05	Shahu Lake	15Au-3-a	0	0	0.00037377	0	0.0001856	0	0	0	0	0.004	0	0	0	0	0	0.00209311	0	0	0	0	0	0	0	0	0	0	0	0	0	0	0	0	0	0	0	0	0	0	0	0	0	0	0	0	0	0	0.00064
2015-10-05	Shahu Lake	15Au-3-b	0	0	0	0	0.0001392	0	0	0	0	0	0.0007404	0	0	8.4e-05	0	0.000448524	0	0	0	0	0	0	0.0078924	0	0	0	0	0	0	0	0	0	0	0	0	0	0	0	0	0	0	0	0	0	0	0	0.00024
2015-10-05	Shahu Lake	15Au-3-c	0	0	0	0	0.0001392	0	0	0.0036	0	0	0.0007404	0	0	0	0	0.00291541	0	0	0	0	0	0	0.0078924	0	0	0	0	0	0	0	0	0	0	0	0	0	0	0	0	0.00012	0	0	0	0	0	0	0.00096
2016-01-14	Shahu Lake	15Wi-1-a	0	0	0	0.00444	0	0	0	0	0	0	0	0	0	4.2e-05	0	0	6e-05	0	0	0	0	0	0.048846	0	0	0	0	0	0	0	0	0	0	0.00012	0	0	0	0	0	0	0	0.00018	0	0	0	0	0
2016-01-14	Shahu Lake	15Wi-1-b	0	0	0	0.01776	0	0	0	0.009	0	0	0	0	0	5.6e-05	0	0	0	0	0	0	0	0	0.09304	0	0	0	0	0	0	0	0	0	0	0.00024	0	0	0	0	0	0	0	0.0002	0	0	0	4e-05	0
2016-01-14	Shahu Lake	15Wi-1-c	0	0	8e-05	0.00814	0	0	0	0.0036	0	0	0	0	0	0	0	0	0	0	0	0	0	0	0.037216	0	0	0	0	0	0	0	0	0	0	0.00032	0	0	0	0	0	0	0	0.00012	0	0	0	0	0
2016-01-14	Shahu Lake	15Wi-2-a	0	0	0	0.00333	0	0	0	0.00225	0	0	0	0	0	2.1e-05	0	0	0	0	0	0	0	0	0.01163	0	0	0	0	0	0	0	0	0	0	6e-05	0	0	0	0	0	5e-05	0	0	0	0	0	4e-05	0
2016-01-14	Shahu Lake	15Wi-2-b	0	0	0	0.0037	0	0	0	0.0006	0	0	0	0	0	2.8e-05	0	0	0	0	0	0	0	0	0.018608	0	0	0	0	0	0	0	0	0	0	0.00024	0	0	0	0	0	8e-05	0	0	4e-05	0	0	8e-05	0.00016
2016-01-14	Shahu Lake	15Wi-2-c	0	0	0	0.0074	0	0	0	0.0036	0	0	0	0	0	0	0	0	0	0	0	0	0	0	0.018608	0	0	0	0	0	0	0	0	0	0	0.00016	0	0	0	0	0	0.00012	0	4e-05	4e-05	0	0	0	0
2016-01-14	Shahu Lake	15Wi-3-a	0	0	0	0.00296	0	0	0	0.0006	0	0	0	0	0	2.8e-05	0	0	0	0	0	0	0	0	0.004652	0	0	0	0	0	0	0	0	0	0	0.00016	0	0	0	0	0	0	0	0.00012	0	0	0	0	0
2016-01-14	Shahu Lake	15Wi-3-b	0	0	0	0.00148	0	0	0	0.0012	0	0	0	0	0	0	0	0	0	0	0	0	0	0	0.009304	0	0	0	0	0	0	0.00024	0	0	0	8e-05	0	0	0	0	0	0	0	0	0	0	0	0	0
2016-01-14	Shahu Lake	15Wi-3-c	0	0	8e-05	0	0	0	0	0.0012	0	0	0	0	0	0	0	0	0	0	0	0	0	0	0	0	0	0	0	0	0	0	0	0	0	0.00016	0	0	0	0	0	0	0	0	4e-05	0	0	0	0
[truncated: 68 more columns]
