# Supplementary material for: Seasonal and inter-annual community structure characteristics of zooplankton driven by water environment factors in a sub-lake of Lake Poyang, China
Source: PeerJ. 2019 Sep 16;7:e7590. doi: 10.7717/peerj.7590 (PMC6752184; doi:10.7717/peerj.7590)
Supplement: Supplemental Information 2 [file peerj-07-7590-s002.xls]

## Sheet: Physicochemical parameters
Sampling Date	Site	Code	T (℃)	Cond (μS/cm)	DO (mg/L)	pH	Turbid (NTU)	Depth (cm)	Chl-a (ug/L)
2012-04-23	Shahu Lake	12Sp-1-a	24.86	86	7.77	7.19	58.4	50	5.9
2012-04-23	Shahu Lake	12Sp-2-a	25.66	94	8.27	6.89	170	43	15.4
2012-04-23	Shahu Lake	12Sp-3-a	26.36	91	8.62	6.92	38.2	30	6.1
2012-07-06	Shahu Lake	12Su-1-a	30.41	86	7.56	7.52	3.1	285	7.9
2012-07-06	Shahu Lake	12Su-2-a	30.34	71	7.66	7.52	2	290	9.3
2012-07-06	Shahu Lake	12Su-3-a	30.75	110	7.18	7.44	4.8	220	8.9
2012-10-14	Shahu Lake	12Au-1-a	20.64	899	8.54	7.02	34	32	12.6
2012-10-14	Shahu Lake	12Au-2-a	20.96	905	8.27	6.93	30.7	138	17.1
2012-10-14	Shahu Lake	12Au-3-a	20.66	892	8.54	6.93	31.2	95	22.6
2013-02-04	Shahu Lake	12Wi-1-a	12.01	826	10.37	7.23	68.2	15	22.6
2013-01-04	Shahu Lake	12Wi-2-a	12.08	821	10.63	7.1	63.1	25	20.4
2013-01-04	Shahu Lake	12Wi-3-a	12.09	811	10.92	7.06	98.2	40	24.5
2013-01-04	Shahu Lake	13Sp-1-a	21.08	86	8.84	7.15	111.3	65	8.4
2013-01-04	Shahu Lake	13Sp-1-b	21.06	50	8.67	7.14	89.2	65	9.6
2013-01-04	Shahu Lake	13Sp-1-c	21.09	93	8.16	7.43	100	65	9
2013-01-04	Shahu Lake	13Sp-2-a	21.31	94	8.89	7.17	125.9	45	5.8
2013-01-04	Shahu Lake	13Sp-2-b	21.4	53	8.7	7.34	110.4	45	5.2
2013-01-04	Shahu Lake	13Sp-2-c	21.35	68	8.84	7.61	104.3	45	6.2
2013-01-04	Shahu Lake	13Sp-3-a	21.76	91	8.62	7.38	170	30	6.1
2013-04-13	Shahu Lake	13Sp-3-b	22.01	45	7.96	7.64	210.4	30	5.6
2013-04-13	Shahu Lake	13Sp-3-c	22.02	46	7.59	7.28	156.1	30	3.8
2013-07-29	Shahu Lake	13Su-1-a	30.83	215	10.91	8.06	19.4	150	13.4
2013-07-29	Shahu Lake	13Su-1-b	31.05	1011	6.51	7.83	17.5	150	14.6
2013-07-29	Shahu Lake	13Su-1-c	31.13	1017	6.73	7.78	19.1	150	14.6
2013-07-29	Shahu Lake	13Su-2-a	30.61	979	7.03	7.43	37.2	120	14
2013-07-29	Shahu Lake	13Su-2-b	30.67	440	7.18	7.4	47.3	120	12.6
2013-07-29	Shahu Lake	13Su-2-c	30.69	91	7.16	7.38	72.8	120	10.4
2013-07-29	Shahu Lake	13Su-3-a	30.63	38	6.9	7.3	56.4	80	24.2
2013-07-29	Shahu Lake	13Su-3-b	30.72	671	6.9	7.34	57.2	80	19
2013-07-29	Shahu Lake	13Su-3-c	30.68	1029	6.95	7.33	55.9	80	14.7
2013-10-09	Shahu Lake	13Au-1-a	21.79	1002	9.98	6.14	103.8	150	17.9
2013-10-09	Shahu Lake	13Au-1-b	21.68	990	10.01	6.12	113.9	150	19.5
2013-10-09	Shahu Lake	13Au-1-c	21.7	1005	9.92	6.14	115.6	150	18.6
2013-10-09	Shahu Lake	13Au-2-a	21.91	1003	9.83	6.08	122.3	120	17.3
2013-10-09	Shahu Lake	13Au-2-b	21.93	1003	9.77	6.09	128.5	120	16.6
2013-10-09	Shahu Lake	13Au-2-c	21.92	995	9.72	6.05	127.2	120	16.1
2013-10-09	Shahu Lake	13Au-3-a	22.32	1101	9.72	6.02	124.4	80	16.6
2013-10-09	Shahu Lake	13Au-3-b	22.37	1018	9.75	6.02	125.2	80	16.4
2013-10-09	Shahu Lake	13Au-3-c	22.76	1028	9.55	6.05	155.4	80	17.2
2014-01-14	Shahu Lake	13Wi-1-a	10	79	13.12	6.04	97.7	35	2.3
2014-01-14	Shahu Lake	13Wi-1-b	8.76	76	13.05	6.02	99.5	33	2.4
2014-01-14	Shahu Lake	13Wi-1-c	8.58	76	12.91	6	98.8	40	5.4
2014-01-14	Shahu Lake	13Wi-2-a	7.35	73	13.13	5.96	65.1	55	1.2
2014-01-14	Shahu Lake	13Wi-2-b	7.04	73	13.05	5.94	86.6	60	0.6
2014-01-14	Shahu Lake	13Wi-2-c	7.04	73	13.22	5.93	107.6	57	0.3
2014-01-14	Shahu Lake	13Wi-3-a	8.65	80	12.68	5.83	98.1	30	0.1
2014-01-14	Shahu Lake	13Wi-3-b	8.35	79	12.54	5.78	112	28	0.1
2014-01-14	Shahu Lake	13Wi-3-c	9.08	80	12.6	5.78	99	29	4.5
2014-04-13	Shahu Lake	14Sp-1-a	19.24	88	9.12	6.06	87.7	90
2014-04-13	Shahu Lake	14Sp-1-b	19.55	89	9.05	6.04	86.9	80
2014-04-13	Shahu Lake	14Sp-1-c	18.08	86	9.3	6.07	66	75
2014-04-13	Shahu Lake	14Sp-2-a	22.34	94	9.66	6.02	74.9	82
2014-04-13	Shahu Lake	14Sp-2-b	22.95	97	9.4	5.88	68.6	88
2014-04-13	Shahu Lake	14Sp-2-c	20.87	92	9.49	5.93	97.1	92
2014-04-13	Shahu Lake	14Sp-3-a	21.58	93	9.5	5.96	69.8	104
2014-04-13	Shahu Lake	14Sp-3-b	21.74	97	8.79	6.75	90.5	65
2014-04-13	Shahu Lake	14Sp-3-c	21.57	93	9.23	5.94	118.6	88
2014-07-10	Shahu Lake	14Su-1-a	27.5	72	2.55	6.78	28.5	100
2014-07-10	Shahu Lake	14Su-1-b	27.5	72	2.55	6.77	24.5	100
2014-07-10	Shahu Lake	14Su-1-c	27.5	73	2.55	6.74	20.6	100
2014-07-10	Shahu Lake	14Su-2-a	27.1	63	2.69	6.7	28.5	70
2014-07-10	Shahu Lake	14Su-2-b	27	62	2.69	6.62	26.9	70
2014-07-10	Shahu Lake	14Su-2-c	27	62	2.69	6.58	24.8	70
2014-07-10	Shahu Lake	14Su-3-a	28.1	134	2.66	6.46	26.2	100
2014-07-10	Shahu Lake	14Su-3-b	28.2	133	2.68	6.44	17.4	100
2014-07-10	Shahu Lake	14Su-3-c	28.3	133	2.67	6.43	17.4	100
2014-10-23	Shahu Lake	14Au-1-a	23	116.2	9.26	8	61.2	143
2014-10-23	Shahu Lake	14Au-1-b	19.3	175.9	9.14	7.82	63.8	125
2014-10-23	Shahu Lake	14Au-1-c	23.3	111.6	9.23	7.45	63.3	125
2014-10-23	Shahu Lake	14Au-2-a	21	130.4	9.185	8.04	59.6	140
2014-10-23	Shahu Lake	14Au-2-b	20	114.7	9.02	7.75	56.8	132
2014-10-23	Shahu Lake	14Au-2-c	22.8	107.2	9.13	7.65	61.6	151
2014-10-23	Shahu Lake	14Au-3-a	22.5	103.5	9.13	7.81	64.2	122
2014-10-23	Shahu Lake	14Au-3-b	23	112.4	9.01	7.64	63.2	138
2014-10-23	Shahu Lake	14Au-3-c	22	110.5	9.045	8.02	62.5	143
2015-01-26	Shahu Lake	14Wi-1-a	9.5	136.7	10.05	7.52	335	15
2015-01-26	Shahu Lake	14Wi-1-b	9.5	137.2	9.96	7.32	128.9	15
2015-01-26	Shahu Lake	14Wi-1-c	9.5	135.6	10.02	7.01	156.7	15
2015-01-26	Shahu Lake	14Wi-2-a	9.5	137.6	10.16	6.6	116.6	18
2015-01-26	Shahu Lake	14Wi-2-b	9.5	136	10.25	6.25	191.5	18
2015-01-26	Shahu Lake	14Wi-2-c	9.5	138	10.02	6.42	185.4	18
2015-01-26	Shahu Lake	14Wi-3-a	9.5	138	9.94	6.23	66.2	21
2015-01-26	Shahu Lake	14Wi-3-b	9.5	138	10.03	6.41	100.2	21
2015-01-26	Shahu Lake	14Wi-3-c	9.5	139.4	9.89	6.36	96.4	21
2015-04-11	Shahu Lake	15Sp-1-a	14.1	102.7	9.32	8.02	29.8	89
2015-04-11	Shahu Lake	15Sp-1-b	14.4	102.6	9.38	8.03	31.6	89
2015-04-11	Shahu Lake	15Sp-1-c	14.5	102.4	9.37	8	33	89
2015-04-11	Shahu Lake	15Sp-2-a	15	106.9	8.86	7.53	22.2	160
2015-04-11	Shahu Lake	15Sp-2-b	15.3	107.4	9.02	7.65	22.1	160
2015-04-11	Shahu Lake	15Sp-2-c	15.2	107.3	9.02	7.75	21	160
2015-04-11	Shahu Lake	15Sp-3-a	16.8	116.2	9.03	7.86	19.4	173
2015-04-11	Shahu Lake	15Sp-3-b	16.7	115.9	8.89	7.92	19	173
2015-04-11	Shahu Lake	15Sp-3-c	16.5	116.3	8.98	7.92	18.6	173
2015-07-25	Shahu Lake	15Su-1-a	29	145.2	6.72	8.8	68.6	135
2015-07-25	Shahu Lake	15Su-1-b	29.1	145.5	6.59	8.48	67.8	135
2015-07-25	Shahu Lake	15Su-1-c	28.9	145.5	6.26	8.63	67.3	135
2015-07-25	Shahu Lake	15Su-2-a	29	117.5	6.66	8.3	68.8	134
2015-07-25	Shahu Lake	15Su-2-b	28.7	117.6	6.52	8.2	69.9	138
2015-07-25	Shahu Lake	15Su-2-c	28.8	117.2	6.32	8.32	70.4	137
2015-07-25	Shahu Lake	15Su-3-a	28.8	119.5	5.22	8.38	74.1	147
2015-07-25	Shahu Lake	15Su-3-b	28.9	119.5	5.21	8.81	74.5	148
2015-07-25	Shahu Lake	15Su-3-c	28.8	119.5	5.19	8.74	74.6	148
2015-10-05	Shahu Lake	15Au-1-a	20.8	96.2	8.12	7.28	187.4	104
2015-10-05	Shahu Lake	15Au-1-b	20.7	96.1	8.11	7.21	189.3	103
2015-10-05	Shahu Lake	15Au-1-c	20.7	96	8.16	7.14	190.7	104
2015-10-05	Shahu Lake	15Au-2-a	20.6	94.8	8.01	7.67	225.1	114
2015-10-05	Shahu Lake	15Au-2-b	20.7	94.9	8.02	7.65	224.1	113
2015-10-05	Shahu Lake	15Au-2-c	20.6	95	8.03	7.6	225	114
2015-10-05	Shahu Lake	15Au-3-a	20.7	94.4	8.28	7.59	277.2	128
2015-10-05	Shahu Lake	15Au-3-b	20.6	94.5	8.27	7.55	281.4	129
2015-10-05	Shahu Lake	15Au-3-c	20.6	94.6	8.24	7.56	287	125
2016-01-14	Shahu Lake	15Wi-1-a	7	83.9	10.17	7.05	301.2	15
2016-01-14	Shahu Lake	15Wi-1-b	7	84	9.94	7.02	288.3	15
2016-01-14	Shahu Lake	15Wi-1-c	7	84	9.98	6.98	289.8	15
2016-01-14	Shahu Lake	15Wi-2-a	7	85.9	10.99	7.18	224.1	20
2016-01-14	Shahu Lake	15Wi-2-b	7	85.8	10.95	7.15	225.3	20
2016-01-14	Shahu Lake	15Wi-2-c	7	86	11	7.14	222.6	20
2016-01-14	Shahu Lake	15Wi-3-a	7	82.1	10.67	7.19	211.5	20
2016-01-14	Shahu Lake	15Wi-3-b	7	82.1	10.58	7.21	209.7	20
2016-01-14	Shahu Lake	15Wi-3-c	7	82	10.31	7.2	213	20
